# Supplementary material for: Most degenerative cervical myelopathy remains undiagnosed, particularly amongst the elderly: modelling the prevalence of degenerative cervical myelopathy in the United Kingdom
Source: J Neurol. 2022 Sep 2;270(1):311–9. doi: 10.1007/s00415-022-11349-8 (PMC9813047; doi:10.1007/s00415-022-11349-8)
Supplement: Supplementary file 2 — Supplementary file2 (XLSX 326 KB) [file 415_2022_11349_MOESM2_ESM.xlsx]

## Sheet: 2017-2019 M
age	mx	qx	lx	dx	ex	qx_adj	dx_adj	lx_start	lx_end	Lx_adj	Tx_adj	ex_adj
0	0.004276	0.004267	100000	426.7	79.37	0.00503506	503.506	100000	99496.5	99748.2	7.75729e+06	77.7687
1	0.000243	0.000243	99573.3	24.2	78.7	0.00028674	28.5296	99496.5	99468	99482.2	7.65755e+06	76.974
2	0.000132	0.000132	99549.1	13.1	77.72	0.00015576	15.4931	99468	99452.5	99460.2	7.55806e+06	75.9908
3	0.000101	0.000101	99536	10	76.73	0.00011918	11.8527	99452.5	99440.6	99446.5	7.4586e+06	75.0011
4	9.7e-05	9.7e-05	99526	9.7	75.74	0.00011446	11.382	99440.6	99429.2	99434.9	7.35916e+06	74.0098
5	8.5e-05	8.5e-05	99516.3	8.5	74.75	0.0001003	9.97275	99429.2	99419.3	99424.3	7.25972e+06	73.0176
6	8.8e-05	8.8e-05	99507.8	8.8	73.76	0.00010384	10.3237	99419.3	99408.9	99414.1	7.1603e+06	72.025
7	6.9e-05	6.9e-05	99499.1	6.8	72.76	8.142e-05	8.09388	99408.9	99400.8	99404.9	7.06088e+06	71.0316
8	6.7e-05	6.7e-05	99492.2	6.7	71.77	7.906e-05	7.85863	99400.8	99393	99396.9	6.96148e+06	70.0372
9	5.9e-05	5.9e-05	99485.5	5.9	70.77	6.962e-05	6.91974	99393	99386.1	99389.5	6.86208e+06	69.0423
10	7.4e-05	7.4e-05	99479.7	7.4	69.78	8.732e-05	8.67839	99386.1	99377.4	99381.7	6.76269e+06	68.0476
11	8.5e-05	8.5e-05	99472.3	8.5	68.78	0.0001003	9.96755	99377.4	99367.4	99372.4	6.66331e+06	67.0539
12	0.000105	0.000105	99463.8	10.4	67.79	0.0001239	12.3116	99367.4	99355.1	99361.3	6.56394e+06	66.0613
13	0.000127	0.000127	99453.4	12.6	66.79	0.00014986	14.8894	99355.1	99340.2	99347.7	6.46458e+06	65.0703
14	0.000121	0.000121	99440.8	12.1	65.8	0.00014278	14.1838	99340.2	99326	99333.1	6.36523e+06	64.0796
15	0.000174	0.000174	99428.7	17.3	64.81	0.00020532	20.3936	99326	99305.6	99315.8	6.2659e+06	63.0906
16	0.000227	0.000227	99411.4	22.6	63.82	0.00026786	26.6	99305.6	99279	99292.3	6.16658e+06	62.1053
17	0.000316	0.000316	99388.8	31.4	62.84	0.00037288	37.0192	99279	99242	99260.5	6.06729e+06	61.1249
18	0.0004	0.0004	99357.4	39.8	61.86	0.000472	46.8422	99242	99195.2	99218.6	5.96803e+06	60.1503
19	0.000448	0.000448	99317.6	44.5	60.88	0.00052864	52.4385	99195.2	99142.7	99169	5.86881e+06	59.1799
20	0.000508	0.000508	99273.1	50.4	59.91	0.00059944	59.4301	99142.7	99083.3	99113	5.76964e+06	58.2127
21	0.000513	0.000513	99222.7	50.9	58.94	0.00060534	59.9791	99083.3	99023.3	99053.3	5.67053e+06	57.2472
22	0.000505	0.000504	99171.9	50	57.97	0.00059472	58.8912	99023.3	98964.4	98993.9	5.57147e+06	56.281
23	0.000505	0.000505	99121.8	50	57	0.0005959	58.9729	98964.4	98905.5	98935	5.47248e+06	55.3139
24	0.000552	0.000552	99071.8	54.7	56.02	0.00065136	64.4231	98905.5	98841	98873.3	5.37355e+06	54.3478
25	0.000598	0.000598	99017.1	59.2	55.06	0.00070564	69.7462	98841	98771.3	98806.2	5.27467e+06	53.384
26	0.000581	0.000581	98957.9	57.5	54.09	0.00068558	67.7156	98771.3	98703.6	98737.4	5.17587e+06	52.4205
27	0.000621	0.000621	98900.4	61.4	53.12	0.00073278	72.328	98703.6	98631.3	98667.4	5.07713e+06	51.457
28	0.000695	0.000695	98839	68.7	52.15	0.0008201	80.8875	98631.3	98550.4	98590.8	4.97846e+06	50.4962
29	0.000732	0.000732	98770.3	72.3	51.19	0.00086376	85.1239	98550.4	98465.2	98507.8	4.87987e+06	49.5379
30	0.000771	0.000771	98698	76.1	50.22	0.00090978	89.5817	98465.2	98375.7	98420.5	4.78136e+06	48.581
31	0.000835	0.000835	98621.9	82.3	49.26	0.0009853	96.9295	98375.7	98278.7	98327.2	4.68294e+06	47.6261
32	0.000835	0.000835	98539.6	82.3	48.3	0.0009853	96.834	98278.7	98181.9	98230.3	4.58461e+06	46.6721
33	0.000929	0.000929	98457.3	91.5	47.34	0.00109622	107.629	98181.9	98074.3	98128.1	4.48638e+06	45.7197
34	0.000957	0.000957	98365.9	94.1	46.39	0.00112926	110.751	98074.3	97963.5	98018.9	4.38826e+06	44.7695
35	0.001074	0.001073	98271.7	105.5	45.43	0.00126614	124.036	97963.5	97839.5	97901.5	4.29024e+06	43.822
36	0.001147	0.001146	98166.3	112.5	44.48	0.00135228	132.306	97839.5	97707.2	97773.3	4.19234e+06	42.8781
37	0.00131	0.001309	98053.7	128.3	43.53	0.00154462	150.92	97707.2	97556.3	97631.7	4.09456e+06	41.9389
38	0.001262	0.001261	97925.4	123.5	42.59	0.00148798	145.162	97556.3	97411.1	97483.7	3.99693e+06	41.001
39	0.0014	0.001399	97801.9	136.8	41.64	0.00165082	160.808	97411.1	97250.3	97330.7	3.89945e+06	40.0639
40	0.00153	0.001529	97665.1	149.3	40.7	0.00180422	175.461	97250.3	97074.8	97162.6	3.80212e+06	39.1315
41	0.001671	0.00167	97515.7	162.8	39.76	0.0019706	191.296	97074.8	96883.5	96979.2	3.70495e+06	38.2036
42	0.001819	0.001818	97352.9	176.9	38.82	0.00214524	207.838	96883.5	96675.7	96779.6	3.60797e+06	37.2803
43	0.002004	0.002002	97175.9	194.6	37.89	0.00236236	228.383	96675.7	96447.3	96561.5	3.5112e+06	36.3623
44	0.002095	0.002093	96981.4	203	36.97	0.00246974	238.2	96447.3	96209.1	96328.2	3.41463e+06	35.4479
45	0.00235	0.002347	96778.4	227.2	36.05	0.00276946	266.447	96209.1	95942.7	96075.9	3.31831e+06	34.5384
46	0.002491	0.002488	96551.3	240.2	35.13	0.00293584	281.672	95942.7	95661	95801.8	3.22223e+06	33.6343
47	0.0027	0.002696	96311	259.7	34.22	0.00318128	304.324	95661	95356.7	95508.8	3.12643e+06	32.7344
48	0.002856	0.002852	96051.3	273.9	33.31	0.00336536	320.91	95356.7	95035.8	95196.2	3.03092e+06	31.8387
49	0.003194	0.003189	95777.4	305.4	32.4	0.00376302	357.621	95035.8	94678.1	94856.9	2.93572e+06	30.9489
50	0.003385	0.003379	95472	322.6	31.5	0.00398722	377.503	94678.1	94300.6	94489.4	2.84087e+06	30.0654
51	0.003612	0.003606	95149.4	343.1	30.61	0.00425508	401.257	94300.6	93899.4	94100	2.74638e+06	29.1857
52	0.003914	0.003907	94806.3	370.4	29.72	0.00461026	432.901	93899.4	93466.5	93682.9	2.65228e+06	28.3112
53	0.004133	0.004125	94436	389.5	28.83	0.0048675	454.948	93466.5	93011.5	93239	2.55859e+06	27.4412
54	0.004488	0.004478	94046.4	421.1	27.95	0.00528404	491.477	93011.5	92520.1	92765.8	2.46535e+06	26.5761
55	0.004772	0.00476	93625.3	445.7	27.07	0.0056168	519.667	92520.1	92000.4	92260.2	2.37259e+06	25.7163
56	0.005404	0.005389	93179.6	502.2	26.2	0.00635902	585.032	92000.4	91415.4	91707.9	2.28033e+06	24.8651
57	0.005874	0.005856	92677.4	542.8	25.34	0.00691008	631.687	91415.4	90783.7	91099.5	2.18862e+06	24.0245
58	0.006415	0.006394	92134.7	589.1	24.48	0.00754492	684.955	90783.7	90098.7	90441.2	2.09752e+06	23.1921
59	0.006954	0.00693	91545.5	634.4	23.64	0.0081774	736.773	90098.7	89361.9	89730.3	2.00708e+06	22.3679
60	0.007624	0.007595	90911.1	690.5	22.8	0.0089621	800.871	89361.9	88561.1	88961.5	1.91735e+06	21.5526
61	0.008348	0.008313	90220.6	750	21.97	0.00980934	868.726	88561.1	87692.3	88126.7	1.82839e+06	20.7473
62	0.009266	0.009223	89470.6	825.2	21.15	0.0108831	954.368	87692.3	86738	87215.2	1.74026e+06	19.9537
63	0.01023	0.010178	88645.4	902.3	20.34	0.01201	1041.73	86738	85696.2	86217.1	1.65305e+06	19.1731
64	0.011007	0.010947	87743.1	960.5	19.55	0.0129175	1106.98	85696.2	84589.3	85142.8	1.56683e+06	18.4024
65	0.012097	0.012025	86782.6	1043.5	18.76	0.0141895	1200.28	84589.3	83389	83989.1	1.48169e+06	17.6414
66	0.013419	0.01333	85739	1142.9	17.98	0.0157294	1311.66	83389	82077.3	82733.2	1.3977e+06	16.894
67	0.014542	0.014437	84596.1	1221.3	17.22	0.0170357	1398.24	82077.3	80679.1	81378.2	1.31496e+06	16.1587
68	0.015864	0.01574	83374.8	1312.3	16.46	0.0185732	1498.47	80679.1	79180.6	79929.9	1.23359e+06	15.4334
69	0.01744	0.017289	82062.5	1418.8	15.72	0.020401	1615.37	79180.6	77565.3	78372.9	1.15366e+06	14.7201
70	0.018456	0.018287	80643.8	1474.7	14.98	0.0215787	1673.75	77565.3	75891.5	76728.4	1.07528e+06	14.0142
71	0.020484	0.020276	79169	1605.3	14.25	0.0239257	1815.76	75891.5	74075.7	74983.6	998555	13.317
72	0.022578	0.022326	77563.8	1731.7	13.54	0.0263447	1951.5	74075.7	72124.2	73100	923571	12.6344
73	0.025829	0.0255	75832	1933.7	12.84	0.03009	2170.22	72124.2	69954	71039.1	850471	11.9719
74	0.028525	0.028124	73898.3	2078.3	12.16	0.0331863	2321.52	69954	67632.5	68793.3	779432	11.3301
75	0.031903	0.031402	71820	2255.3	11.5	0.0370544	2506.08	67632.5	65126.4	66379.5	710639	10.7057
76	0.035742	0.035115	69564.7	2442.7	10.85	0.0414357	2698.56	65126.4	62427.9	63777.1	644259	10.1017
77	0.039607	0.038838	67121.9	2606.9	10.23	0.0458288	2861	62427.9	59566.9	60997.4	580482	9.51651
78	0.044489	0.043521	64515.1	2807.7	9.62	0.0513548	3059.04	59566.9	56507.8	58037.3	519485	8.95087
79	0.049284	0.048099	61707.3	2968.1	9.04	0.0567568	3207.2	56507.8	53300.6	54904.2	461447	8.40459
80	0.055479	0.053982	58739.2	3170.9	8.47	0.0636988	3395.18	53300.6	49905.4	51603	406543	7.87828
81	0.061932	0.060071	55568.4	3338.1	7.93	0.0708838	3537.49	49905.4	46368	48136.7	354940	7.37358
82	0.0688	0.066512	52230.3	3473.9	7.4	0.0784842	3639.15	46368	42728.8	44548.4	306803	6.88697
83	0.07835	0.075396	48756.4	3676	6.89	0.0889673	3801.47	42728.8	38927.3	40828.1	262255	6.4234
84	0.088506	0.084755	45080.4	3820.8	6.41	0.100011	3893.16	38927.3	35034.2	36980.8	221427	5.98762
85	0.099367	0.094664	41259.6	3905.8	5.96	0.111704	3913.44	35034.2	31120.7	33077.5	184446	5.57619
86	0.112884	0.106853	37353.8	3991.3	5.53	0.126087	3923.91	31120.7	27196.8	29158.8	151369	5.19119
87	0.12606	0.118585	33362.4	3956.3	5.13	0.13993	3805.66	27196.8	23391.2	25294	122210	4.83157
88	0.142887	0.133359	29406.1	3921.6	4.76	0.157364	3680.92	23391.2	19710.3	21550.7	96915.9	4.49711
89	0.161989	0.149851	25484.6	3818.9	4.41	0.176824	3485.25	19710.3	16225	17967.6	75365.2	4.1945
90	0.173081	0.159295	21665.7	3451.2	4.1	0.187968	3049.78	16225	13175.2	14700.1	57397.5	3.90456
91	0.196122	0.178608	18214.4	3253.2	3.78	0.210757	2776.78	13175.2	10398.4	11786.8	42697.4	3.62247
92	0.217596	0.196245	14961.2	2936.1	3.5	0.231569	2407.96	10398.4	7990.49	9194.47	30910.6	3.36187
93	0.240992	0.215076	12025.1	2586.3	3.23	0.25379	2027.9	7990.49	5962.58	6976.53	21716.1	3.11274
94	0.270454	0.238238	9438.8	2248.7	2.98	0.281121	1676.21	5962.58	4286.38	5124.48	14739.6	2.87631
95	0.301786	0.262219	7190.1	1885.4	2.75	0.309418	1326.28	4286.38	2960.09	3623.23	9615.1	2.65373
96	0.337124	0.288494	5304.7	1530.4	2.55	0.340423	1007.68	2960.09	1952.41	2456.25	5991.87	2.43944
97	0.361657	0.306274	3774.4	1156	2.38	0.361403	705.607	1952.41	1246.8	1599.61	3535.62	2.2103
98	0.393458	0.328778	2618.4	860.9	2.21	0.387958	483.707	1246.8	763.095	1004.95	1936.01	1.92648
99	0.451087	0.368071	1757.5	646.9	2.05	0.434324	331.43	763.095	431.665	597.38	931.061	1.55857
100	0.476366	0.38473	1110.6	427.3	1.95	0.453981	195.968	431.665	235.697	333.681	333.681	1

## Sheet: 2017-2019 F
age	mx	qx	lx	dx	ex	qx_adj	dx_adj	lx_start	lx_end	Lx_adj	Tx_adj	ex_adj
0	0.003542	0.003536	100000	353.6	83.06	0.00417248	417.248	100000	99582.8	99791.4	8.1422e+06	81.5923
1	0.000213	0.000213	99646.4	21.2	82.35	0.00025134	25.0291	99582.8	99557.7	99570.2	8.04241e+06	80.7713
2	0.000127	0.000127	99625.2	12.6	81.37	0.00014986	14.9197	99557.7	99542.8	99550.3	7.94284e+06	79.7873
3	9.8e-05	9.8e-05	99612.6	9.8	80.38	0.00011564	11.5111	99542.8	99531.3	99537	7.84329e+06	78.7977
4	6.8e-05	6.8e-05	99602.7	6.7	79.39	8.024e-05	7.98639	99531.3	99523.3	99527.3	7.74376e+06	77.8053
5	8.6e-05	8.6e-05	99596	8.6	78.39	0.00010148	10.0996	99523.3	99513.2	99518.3	7.64423e+06	76.8123
6	8.2e-05	8.2e-05	99587.4	8.1	77.4	9.676e-05	9.6289	99513.2	99503.6	99508.4	7.54471e+06	75.8198
7	6.2e-05	6.2e-05	99579.3	6.2	76.41	7.316e-05	7.27968	99503.6	99496.3	99499.9	7.4452e+06	74.8262
8	6.4e-05	6.4e-05	99573.1	6.4	75.41	7.552e-05	7.51396	99496.3	99488.8	99492.5	7.3457e+06	73.8317
9	5.3e-05	5.3e-05	99566.7	5.3	74.42	6.254e-05	6.22203	99488.8	99482.6	99485.7	7.24621e+06	72.8367
10	6.4e-05	6.4e-05	99561.5	6.4	73.42	7.552e-05	7.51292	99482.6	99475	99478.8	7.14672e+06	71.8417
11	6.6e-05	6.6e-05	99555.1	6.5	72.42	7.788e-05	7.74712	99475	99467.3	99471.2	7.04724e+06	70.8471
12	6e-05	6e-05	99548.5	5.9	71.43	7.08e-05	7.04228	99467.3	99460.3	99463.8	6.94777e+06	69.8523
13	8e-05	8e-05	99542.6	8	70.43	9.44e-05	9.38905	99460.3	99450.9	99455.6	6.84831e+06	68.858
14	0.000101	0.000101	99534.6	10.1	69.44	0.00011918	11.8526	99450.9	99439	99444.9	6.74885e+06	67.8652
15	0.000112	0.000112	99524.6	11.1	68.45	0.00013216	13.1419	99439	99425.9	99432.4	6.64941e+06	66.8736
16	0.000147	0.000147	99513.4	14.6	67.45	0.00017346	17.2464	99425.9	99408.6	99417.3	6.54998e+06	65.8837
17	0.000159	0.000159	99498.8	15.8	66.46	0.00018762	18.651	99408.6	99390	99399.3	6.45056e+06	64.8954
18	0.000227	0.000227	99483	22.6	65.47	0.00026786	26.6226	99390	99363.4	99376.7	6.35116e+06	63.91
19	0.0002	0.0002	99460.4	19.9	64.49	0.000236	23.4498	99363.4	99339.9	99351.6	6.25178e+06	62.9258
20	0.00019	0.00019	99440.5	18.9	63.5	0.0002242	22.272	99339.9	99317.6	99328.8	6.15243e+06	61.9401
21	0.000211	0.000211	99421.6	21	62.51	0.00024898	24.7281	99317.6	99292.9	99305.3	6.0531e+06	60.9545
22	0.000229	0.000229	99400.6	22.7	61.53	0.00027022	26.8309	99292.9	99266.1	99279.5	5.9538e+06	59.9701
23	0.000222	0.000222	99377.9	22	60.54	0.00026196	26.0037	99266.1	99240.1	99253.1	5.85452e+06	58.9858
24	0.000222	0.000222	99355.8	22.1	59.55	0.00026196	25.9969	99240.1	99214.1	99227.1	5.75527e+06	58.001
25	0.000254	0.000254	99333.8	25.2	58.57	0.00029972	29.7364	99214.1	99184.3	99199.2	5.65604e+06	57.017
26	0.000262	0.000262	99308.6	26	57.58	0.00030916	30.6638	99184.3	99153.7	99169	5.55684e+06	56.034
27	0.000292	0.000292	99282.6	29	56.6	0.00034456	34.1644	99153.7	99119.5	99136.6	5.45767e+06	55.052
28	0.000314	0.000314	99253.5	31.2	55.61	0.00037052	36.7258	99119.5	99082.8	99101.1	5.35853e+06	54.0714
29	0.00032	0.00032	99222.4	31.8	54.63	0.0003776	37.4137	99082.8	99045.4	99064.1	5.25943e+06	53.0912
30	0.00037	0.00037	99190.6	36.7	53.65	0.0004366	43.2432	99045.4	99002.1	99023.7	5.16037e+06	52.1124
31	0.000394	0.000394	99153.9	39	52.67	0.00046492	46.0281	99002.1	98956.1	98979.1	5.06134e+06	51.1355
32	0.000453	0.000453	99114.9	44.9	51.69	0.00053454	52.896	98956.1	98903.2	98929.7	4.96237e+06	50.1605
33	0.000486	0.000486	99070	48.2	50.71	0.00057348	56.719	98903.2	98846.5	98874.8	4.86344e+06	49.1878
34	0.000556	0.000556	99021.8	55	49.73	0.00065608	64.8512	98846.5	98781.6	98814.1	4.76456e+06	48.2174
35	0.000582	0.000582	98966.8	57.6	48.76	0.00068676	67.8393	98781.6	98713.8	98747.7	4.66575e+06	47.2492
36	0.000645	0.000645	98909.2	63.8	47.79	0.0007611	75.1311	98713.8	98638.7	98676.2	4.567e+06	46.2827
37	0.000784	0.000784	98845.3	77.5	46.82	0.00092512	91.2526	98638.7	98547.4	98593	4.46832e+06	45.3209
38	0.000732	0.000732	98767.9	72.3	45.86	0.00086376	85.1213	98547.4	98462.3	98504.8	4.36973e+06	44.3606
39	0.000853	0.000852	98695.6	84.1	44.89	0.00100536	98.99	98462.3	98363.3	98412.8	4.27122e+06	43.4011
40	0.000903	0.000902	98611.5	89	43.93	0.00106436	104.694	98363.3	98258.6	98311	4.17281e+06	42.445
41	0.000986	0.000986	98522.5	97.1	42.97	0.00116348	114.322	98258.6	98144.3	98201.4	4.0745e+06	41.4913
42	0.001073	0.001073	98425.4	105.6	42.01	0.00126614	124.264	98144.3	98020	98082.2	3.9763e+06	40.5405
43	0.001172	0.001171	98319.8	115.2	41.05	0.00138178	135.442	98020	97884.6	97952.3	3.87822e+06	39.5929
44	0.001317	0.001316	98204.7	129.3	40.1	0.00155288	152.003	97884.6	97732.6	97808.6	3.78027e+06	38.6496
45	0.001426	0.001425	98075.4	139.8	39.15	0.0016815	164.337	97732.6	97568.2	97650.4	3.68246e+06	37.7106
46	0.001566	0.001564	97935.6	153.2	38.21	0.00184552	180.064	97568.2	97388.2	97478.2	3.58481e+06	36.7755
47	0.001696	0.001695	97782.4	165.7	37.27	0.0020001	194.786	97388.2	97193.4	97290.8	3.48733e+06	35.8444
48	0.001842	0.00184	97616.7	179.6	36.33	0.0021712	211.026	97193.4	96982.4	97087.9	3.39004e+06	34.9172
49	0.001945	0.001943	97437.1	189.3	35.4	0.00229274	222.355	96982.4	96760	96871.2	3.29295e+06	33.9931
50	0.002171	0.002169	97247.8	210.9	34.46	0.00255942	247.649	96760	96512.4	96636.2	3.19608e+06	33.0733
51	0.00236	0.002358	97036.9	228.8	33.54	0.00278244	268.54	96512.4	96243.8	96378.1	3.09944e+06	32.1592
52	0.00256	0.002557	96808.1	247.5	32.62	0.00301726	290.393	96243.8	95953.4	96098.6	3.00306e+06	31.2498
53	0.002701	0.002697	96560.5	260.4	31.7	0.00318246	305.368	95953.4	95648.1	95800.7	2.90697e+06	30.3439
54	0.002918	0.002914	96300.1	280.6	30.78	0.00343852	328.888	95648.1	95319.2	95483.6	2.81116e+06	29.4413
55	0.003199	0.003194	96019.5	306.7	29.87	0.00376892	359.25	95319.2	94959.9	95139.5	2.71568e+06	28.5442
56	0.003548	0.003542	95712.8	339	28.97	0.00417956	396.891	94959.9	94563	94761.5	2.62054e+06	27.6541
57	0.003823	0.003816	95373.8	363.9	28.07	0.00450288	425.806	94563	94137.2	94350.1	2.52578e+06	26.7703
58	0.004239	0.00423	95009.9	401.9	27.17	0.0049914	469.877	94137.2	93667.3	93902.3	2.43143e+06	25.8932
59	0.004627	0.004616	94608	436.7	26.29	0.00544688	510.195	93667.3	93157.1	93412.2	2.33753e+06	25.0238
60	0.005067	0.005054	94171.2	476	25.41	0.00596372	555.563	93157.1	92601.6	92879.4	2.24412e+06	24.1616
61	0.005507	0.005492	93695.2	514.6	24.53	0.00648056	600.11	92601.6	92001.5	92301.5	2.15124e+06	23.3066
62	0.006284	0.006264	93180.6	583.7	23.66	0.00739152	680.031	92001.5	91321.4	91661.5	2.05893e+06	22.4624
63	0.006737	0.006714	92596.9	621.7	22.81	0.00792252	723.496	91321.4	90597.9	90959.7	1.96727e+06	21.628
64	0.007291	0.007264	91975.2	668.1	21.96	0.00857152	776.562	90597.9	89821.4	90209.7	1.87631e+06	20.7995
65	0.00802	0.007988	91307.1	729.4	21.12	0.00942584	846.642	89821.4	88974.7	89398.1	1.7861e+06	19.9792
66	0.008609	0.008573	90577.7	776.5	20.28	0.0101161	900.081	88974.7	88074.7	88524.7	1.69671e+06	19.1665
67	0.009424	0.00938	89801.2	842.3	19.46	0.0110684	974.846	88074.7	87099.8	87587.2	1.60818e+06	18.3609
68	0.010383	0.01033	88958.9	918.9	18.63	0.0121894	1061.69	87099.8	86038.1	86569	1.52059e+06	17.5651
69	0.01136	0.011296	88040	994.5	17.82	0.0133293	1146.83	86038.1	84891.3	85464.7	1.43402e+06	16.7791
70	0.012515	0.012437	87045.5	1082.6	17.02	0.0146757	1245.84	84891.3	83645.5	84268.4	1.34856e+06	16.0032
71	0.013427	0.013337	85962.9	1146.5	16.23	0.0157377	1316.38	83645.5	82329.1	82987.3	1.26429e+06	15.2348
72	0.015358	0.015241	84816.4	1292.7	15.44	0.0179844	1480.64	82329.1	80848.4	81588.8	1.1813e+06	14.4788
73	0.017499	0.017347	83523.7	1448.9	14.67	0.0204695	1654.92	80848.4	79193.5	80021	1.09972e+06	13.7428
74	0.019352	0.019167	82074.7	1573.1	13.92	0.0226171	1791.12	79193.5	77402.4	78298	1.01969e+06	13.0233
75	0.02167	0.021437	80501.7	1725.7	13.19	0.0252957	1957.94	77402.4	75444.4	76423.4	941397	12.3182
76	0.024514	0.024217	78775.9	1907.7	12.46	0.0285761	2155.91	75444.4	73288.5	74366.5	864973	11.6312
77	0.027686	0.027308	76868.2	2099.1	11.76	0.0322234	2361.61	73288.5	70926.9	72107.7	790607	10.9642
78	0.031448	0.030961	74769.1	2314.9	11.08	0.036534	2591.24	70926.9	68335.7	69631.3	718499	10.3186
79	0.035086	0.034481	72454.2	2498.3	10.42	0.0406876	2780.41	68335.7	65555.3	66945.5	648868	9.69248
80	0.039217	0.038463	69955.9	2690.7	9.77	0.0453863	2975.31	65555.3	62580	64067.6	581922	9.08294
81	0.044607	0.043634	67265.2	2935	9.14	0.0514881	3222.12	62580	59357.8	60968.9	517854	8.49375
82	0.050187	0.048958	64330.1	3149.5	8.53	0.0577704	3429.13	59357.8	55928.7	57643.3	456886	7.92609
83	0.057897	0.056269	61180.6	3442.5	7.95	0.0663974	3713.52	55928.7	52215.2	54071.9	399242	7.38354
84	0.066047	0.063935	57738.1	3691.5	7.39	0.0754433	3939.29	52215.2	48275.9	50245.5	345170	6.86967
85	0.075186	0.072462	54046.6	3916.3	6.86	0.0855052	4127.84	48275.9	44148.1	46212	294925	6.382
86	0.086696	0.083094	50130.3	4165.5	6.36	0.0980509	4328.76	44148.1	39819.3	41983.7	248713	5.92403
87	0.098044	0.093462	45964.7	4296	5.89	0.110285	4391.48	39819.3	35427.8	37623.6	206729	5.49467
88	0.112417	0.106434	41668.8	4435	5.45	0.125592	4449.46	35427.8	30978.4	33203.1	169106	5.09307
89	0.126463	0.118942	37233.8	4428.7	5.04	0.140352	4347.86	30978.4	26630.5	28804.4	135902	4.71811
90	0.143042	0.133494	32805.1	4379.3	4.65	0.157523	4194.92	26630.5	22435.6	24533	107098	4.36546
91	0.162443	0.15024	28425.8	4270.7	4.29	0.177283	3977.45	22435.6	18458.1	20446.9	82565	4.03803
92	0.182044	0.166856	24155.1	4030.4	3.96	0.19689	3634.22	18458.1	14823.9	16641	62118.1	3.73283
93	0.203286	0.18453	20124.7	3713.6	3.65	0.217745	3227.84	14823.9	11596.1	13210	45477.1	3.44263
94	0.228112	0.204758	16411.1	3360.3	3.36	0.241614	2801.78	11596.1	8794.3	10195.2	32267.1	3.16493
95	0.258009	0.228528	13050.8	2982.5	3.1	0.269663	2371.5	8794.3	6422.8	7608.55	22071.9	2.90093
96	0.287531	0.25139	10068.3	2531.1	2.87	0.29664	1905.26	6422.8	4517.54	5470.17	14463.3	2.64404
97	0.310208	0.268554	7537.2	2024.2	2.67	0.316894	1431.58	4517.54	3085.96	3801.75	8993.17	2.36554
98	0.345181	0.294374	5513.1	1622.9	2.46	0.347361	1071.94	3085.96	2014.02	2549.99	5191.42	2.03586
99	0.374514	0.315445	3890.2	1227.1	2.28	0.372225	749.667	2014.02	1264.35	1639.18	2641.44	1.61144
100	0.426225	0.351349	2663	935.7	2.1	0.414592	524.189	1264.35	740.16	1002.25	1002.25	1

## Sheet: 2016-2018 M
age	mx	qx	lx	dx	ex	qx_adj	dx_adj	lx_start	lx_end	Lx_adj	Tx_adj	ex_adj
0	0.004213	0.004204	100000	420.4	79.24	0.00496072	496.072	100000	99503.9	99752	7.74561e+06	77.6487
1	0.000257	0.000257	99579.6	25.6	78.58	0.00030326	30.1756	99503.9	99473.8	99488.8	7.64586e+06	76.8514
2	0.000139	0.000139	99554	13.9	77.6	0.00016402	16.3157	99473.8	99457.4	99465.6	7.54637e+06	75.8691
3	0.000114	0.000114	99540.2	11.4	76.61	0.00013452	13.379	99457.4	99444.1	99450.7	7.4469e+06	74.8803
4	9.9e-05	9.9e-05	99528.8	9.9	75.62	0.00011682	11.6171	99444.1	99432.4	99438.2	7.34745e+06	73.8896
5	9.3e-05	9.3e-05	99518.9	9.3	74.62	0.00010974	10.9117	99432.4	99421.5	99427	7.24801e+06	72.8978
6	8e-05	8e-05	99509.7	8	73.63	9.44e-05	9.38539	99421.5	99412.1	99416.8	7.14858e+06	71.9052
7	7.7e-05	7.7e-05	99501.7	7.7	72.64	9.086e-05	9.03259	99412.1	99403.1	99407.6	7.04917e+06	70.9117
8	7.1e-05	7.1e-05	99494	7	71.64	8.378e-05	8.32799	99403.1	99394.8	99398.9	6.94976e+06	69.9178
9	6.5e-05	6.5e-05	99487	6.5	70.65	7.67e-05	7.62358	99394.8	99387.2	99391	6.85036e+06	68.9234
10	7.6e-05	7.6e-05	99480.6	7.5	69.65	8.968e-05	8.91304	99387.2	99378.2	99382.7	6.75097e+06	67.929
11	8.6e-05	8.6e-05	99473	8.5	68.66	0.00010148	10.0849	99378.2	99368.2	99373.2	6.65159e+06	66.9354
12	9.9e-05	9.9e-05	99464.5	9.9	67.66	0.00011682	11.6082	99368.2	99356.6	99362.4	6.55221e+06	65.9426
13	0.00011	0.00011	99454.6	11	66.67	0.0001298	12.8965	99356.6	99343.7	99350.1	6.45285e+06	64.9506
14	0.000133	0.000133	99443.6	13.3	65.68	0.00015694	15.591	99343.7	99328.1	99335.9	6.3535e+06	63.9598
15	0.000179	0.000179	99430.4	17.8	64.69	0.00021122	20.9801	99328.1	99307.1	99317.6	6.25417e+06	62.9714
16	0.000234	0.000233	99412.6	23.2	63.7	0.00027494	27.3035	99307.1	99279.8	99293.4	6.15485e+06	61.9865
17	0.000318	0.000318	99389.3	31.6	62.71	0.00037524	37.2537	99279.8	99242.5	99261.2	6.05556e+06	61.0063
18	0.000406	0.000406	99357.7	40.3	61.73	0.00047908	47.5451	99242.5	99195	99218.8	5.95629e+06	60.0319
19	0.00045	0.000449	99317.4	44.6	60.76	0.00052982	52.5555	99195	99142.4	99168.7	5.85708e+06	59.0617
20	0.000482	0.000482	99272.7	47.9	59.78	0.00056876	56.3882	99142.4	99086	99114.2	5.75791e+06	58.0936
21	0.000509	0.000509	99224.9	50.5	58.81	0.00060062	59.5131	99086	99026.5	99056.3	5.65879e+06	57.127
22	0.000494	0.000494	99174.4	49	57.84	0.00058292	57.7245	99026.5	98968.8	98997.7	5.55974e+06	56.1603
23	0.000525	0.000525	99125.4	52	56.87	0.0006195	61.3112	98968.8	98907.5	98938.1	5.46074e+06	55.1935
24	0.000545	0.000544	99073.4	53.9	55.9	0.00064192	63.4907	98907.5	98844	98875.7	5.3618e+06	54.2277
25	0.0006	0.0006	99019.5	59.4	54.93	0.000708	69.9816	98844	98774	98809	5.26292e+06	53.2636
26	0.000599	0.000598	98960	59.2	53.96	0.00070564	69.6989	98774	98704.3	98739.2	5.16412e+06	52.3006
27	0.000604	0.000604	98900.8	59.8	53	0.00071272	70.3485	98704.3	98634	98669.1	5.06538e+06	51.337
28	0.000695	0.000695	98841.1	68.7	52.03	0.0008201	80.8897	98634	98553.1	98593.5	4.96671e+06	50.3756
29	0.000731	0.000731	98772.4	72.2	51.06	0.00086258	85.0099	98553.1	98468.1	98510.6	4.86811e+06	49.4172
30	0.00075	0.000749	98700.2	74	50.1	0.00088382	87.0281	98468.1	98381	98424.6	4.7696e+06	48.4595
31	0.000829	0.000829	98626.2	81.7	49.14	0.00097822	96.2383	98381	98284.8	98332.9	4.67118e+06	47.5037
32	0.000858	0.000858	98544.5	84.5	48.18	0.00101244	99.5075	98284.8	98185.3	98235.1	4.57285e+06	46.55
33	0.000915	0.000914	98460	90	47.22	0.00107852	105.895	98185.3	98079.4	98132.4	4.47461e+06	45.5977
34	0.000981	0.000981	98369.9	96.5	46.26	0.00115758	113.535	98079.4	97965.9	98022.6	4.37648e+06	44.6476
35	0.001048	0.001047	98273.5	102.9	45.31	0.00123546	121.033	97965.9	97844.8	97905.4	4.27846e+06	43.6999
36	0.001164	0.001163	98170.5	114.2	44.35	0.00137234	134.276	97844.8	97710.6	97777.7	4.18055e+06	42.7557
37	0.001249	0.001249	98056.3	122.4	43.4	0.00147382	144.008	97710.6	97566.6	97638.6	4.08277e+06	41.8152
38	0.001234	0.001233	97933.9	120.8	42.46	0.00145494	141.953	97566.6	97424.6	97495.6	3.98513e+06	40.875
39	0.001399	0.001398	97813.1	136.8	41.51	0.00164964	160.716	97424.6	97263.9	97344.2	3.88764e+06	39.937
40	0.001532	0.001531	97676.3	149.5	40.57	0.00180658	175.715	97263.9	97088.2	97176	3.79029e+06	39.0044
41	0.001732	0.00173	97526.8	168.7	39.63	0.0020414	198.196	97088.2	96890	96989.1	3.69312e+06	38.0777
42	0.001847	0.001846	97358.1	179.7	38.7	0.00217828	211.053	96890	96678.9	96784.4	3.59613e+06	37.1561
43	0.002071	0.002069	97178.4	201.1	37.77	0.00244142	236.034	96678.9	96442.9	96560.9	3.49934e+06	36.2398
44	0.002139	0.002137	96977.3	207.2	36.84	0.00252166	243.196	96442.9	96199.7	96321.3	3.40278e+06	35.3274
45	0.002299	0.002296	96770.1	222.2	35.92	0.00270928	260.632	96199.7	95939.1	96069.4	3.30646e+06	34.4174
46	0.002457	0.002454	96547.9	236.9	35	0.00289572	277.813	95939.1	95661.2	95800.1	3.21039e+06	33.5114
47	0.002731	0.002728	96311	262.7	34.09	0.00321904	307.937	95661.2	95353.3	95507.3	3.11459e+06	32.6111
48	0.002875	0.002871	96048.3	275.8	33.18	0.00338778	323.036	95353.3	95030.3	95191.8	3.01909e+06	31.7158
49	0.003162	0.003157	95772.5	302.4	32.27	0.00372526	354.012	95030.3	94676.3	94853.3	2.92389e+06	30.8254
50	0.003384	0.003378	95470.2	322.5	31.37	0.00398604	377.383	94676.3	94298.9	94487.6	2.82904e+06	29.9409
51	0.003553	0.003547	95147.7	337.5	30.48	0.00418546	394.684	94298.9	93904.2	94101.5	2.73455e+06	29.0596
52	0.003925	0.003917	94810.2	371.4	29.59	0.00462206	434.031	93904.2	93470.2	93687.2	2.64045e+06	28.1837
53	0.004087	0.004079	94438.8	385.2	28.7	0.00481322	449.892	93470.2	93020.3	93245.2	2.54676e+06	27.3125
54	0.004435	0.004425	94053.6	416.2	27.82	0.0052215	485.705	93020.3	92534.6	92777.4	2.45352e+06	26.4452
55	0.004898	0.004886	93637.4	457.5	26.94	0.00576548	533.506	92534.6	92001.1	92267.8	2.36074e+06	25.5858
56	0.005394	0.00538	93179.9	501.3	26.07	0.0063484	584.059	92001.1	91417	91709	2.26847e+06	24.7356
57	0.005891	0.005873	92678.6	544.3	25.21	0.00693014	633.533	91417	90783.5	91100.2	2.17676e+06	23.8942
58	0.006454	0.006433	92134.3	592.7	24.35	0.00759094	689.132	90783.5	90094.3	90438.9	2.08566e+06	23.0616
59	0.007064	0.007039	91541.6	644.3	23.51	0.00830602	748.325	90094.3	89346	89720.2	1.99523e+06	22.2383
60	0.007778	0.007748	90897.3	704.3	22.67	0.00914264	816.858	89346	88529.1	88937.6	1.90551e+06	21.4252
61	0.008574	0.008538	90193	770	21.84	0.0100748	891.917	88529.1	87637.2	88083.2	1.81657e+06	20.6233
62	0.009321	0.009278	89423	829.7	21.03	0.010948	959.456	87637.2	86677.8	87157.5	1.72848e+06	19.8317
63	0.010453	0.010398	88593.3	921.2	20.22	0.0122696	1063.51	86677.8	85614.3	86146	1.64133e+06	19.0529
64	0.011182	0.01112	87672.1	974.9	19.43	0.0131216	1123.4	85614.3	84490.9	85052.6	1.55518e+06	18.2849
65	0.012283	0.012208	86697.1	1058.4	18.64	0.0144054	1217.13	84490.9	83273.7	83882.3	1.47013e+06	17.5261
66	0.013655	0.013562	85638.7	1161.5	17.86	0.0160032	1332.64	83273.7	81941.1	82607.4	1.38625e+06	16.7811
67	0.0146	0.014495	84477.3	1224.5	17.1	0.0171041	1401.53	81941.1	80539.6	81240.3	1.30364e+06	16.0467
68	0.016028	0.015901	83252.8	1323.8	16.34	0.0187632	1511.18	80539.6	79028.4	79784	1.2224e+06	15.3214
69	0.017364	0.017215	81929	1410.4	15.6	0.0203137	1605.36	79028.4	77423	78225.7	1.14261e+06	14.6066
70	0.018882	0.018705	80518.6	1506.1	14.87	0.0220719	1708.87	77423	75714.2	76568.6	1.06439e+06	13.9011
71	0.020885	0.020669	79012.5	1633.1	14.14	0.0243894	1846.62	75714.2	73867.5	74790.8	987820	13.2078
72	0.023414	0.023143	77379.4	1790.8	13.43	0.0273087	2017.23	73867.5	71850.3	72858.9	913030	12.5315
73	0.026136	0.025799	75588.6	1950.1	12.73	0.0304428	2187.33	71850.3	69663	70756.6	840171	11.8741
74	0.029022	0.028607	73638.5	2106.6	12.06	0.0337563	2351.56	69663	67311.4	68487.2	769414	11.2344
75	0.032878	0.032346	71532	2313.8	11.4	0.0381683	2569.16	67311.4	64742.3	66026.8	700927	10.6158
76	0.036477	0.035824	69218.2	2479.7	10.76	0.0422723	2736.81	64742.3	62005.5	63373.9	634900	10.0183
77	0.040628	0.039819	66738.5	2657.5	10.14	0.0469864	2913.41	62005.5	59092	60548.7	571526	9.43911
78	0.044748	0.043769	64081.1	2804.8	9.54	0.0516474	3051.95	59092	56040.1	57566.1	510977	8.87636
79	0.049899	0.048684	61276.3	2983.2	8.96	0.0574471	3219.34	56040.1	52820.7	54430.4	453411	8.33011
80	0.055993	0.054468	58293.1	3175.1	8.39	0.0642722	3394.91	52820.7	49425.8	51123.3	398981	7.80429
81	0.062908	0.06099	55118	3361.6	7.84	0.0719682	3557.09	49425.8	45868.8	47647.3	347858	7.30068
82	0.07015	0.067772	51756.4	3507.7	7.32	0.079971	3668.17	45868.8	42200.6	44034.7	300210	6.81759
83	0.079974	0.076899	48248.7	3710.3	6.82	0.0907408	3829.32	42200.6	38371.3	40285.9	256176	6.35894
84	0.090274	0.086375	44538.4	3847	6.34	0.101922	3910.9	38371.3	34460.4	36415.8	215890	5.92846
85	0.100922	0.096074	40691.4	3909.4	5.9	0.113367	3906.68	34460.4	30553.7	32507	179474	5.52108
86	0.114614	0.108402	36782	3987.2	5.47	0.127914	3908.26	30553.7	26645.4	28599.6	146967	5.13878
87	0.128252	0.120523	32794.8	3952.5	5.07	0.142217	3789.44	26645.4	22856	24750.7	118367	4.78238
88	0.145115	0.135298	28842.2	3902.3	4.7	0.159652	3649	22856	19207	21031.5	93616.6	4.45125
89	0.163526	0.151166	24939.9	3770.1	4.36	0.178376	3426.07	19207	15780.9	17494	72585.1	4.14915
90	0.176911	0.162534	21169.8	3440.8	4.05	0.19179	3026.63	15780.9	12754.3	14267.6	55091.1	3.86127
91	0.198048	0.180204	17729	3194.8	3.73	0.212641	2712.09	12754.3	10042.2	11398.3	40823.5	3.58155
92	0.2223	0.200063	14534.2	2907.8	3.44	0.236074	2370.71	10042.2	7671.51	8856.87	29425.2	3.3223
93	0.247072	0.219906	11626.4	2556.7	3.18	0.259489	1990.67	7671.51	5680.84	6676.17	20568.3	3.08086
94	0.273623	0.240693	9069.7	2183	2.94	0.284018	1613.46	5680.84	4067.38	4874.11	13892.2	2.85019
95	0.307573	0.266577	6886.7	1835.8	2.71	0.314561	1279.44	4067.38	2787.94	3427.66	9018.05	2.63096
96	0.33895	0.289831	5050.9	1463.9	2.51	0.342001	953.477	2787.94	1834.46	2311.2	5590.39	2.41882
97	0.372533	0.314038	3587	1126.4	2.33	0.370565	679.788	1834.46	1154.68	1494.57	3279.19	2.19407
98	0.391926	0.327708	2460.5	806.3	2.17	0.386695	446.508	1154.68	708.168	931.422	1784.62	1.91601
99	0.460703	0.374448	1654.2	619.4	1.98	0.441849	312.903	708.168	395.265	551.716	853.196	1.54644
100	0.503376	0.402158	1034.8	416.1	1.87	0.474546	187.572	395.265	207.693	301.479	301.479	1

## Sheet: 2016-2018 F
age	mx	qx	lx	dx	ex	qx_adj	dx_adj	lx_start	lx_end	Lx_adj	Tx_adj	ex_adj
0	0.003556	0.00355	100000	355	82.92	0.004189	418.9	100000	99581.1	99790.6	8.12893e+06	81.4599
1	0.000224	0.000224	99645	22.3	82.22	0.00026432	26.3213	99581.1	99554.8	99567.9	8.02914e+06	80.6398
2	0.000127	0.000127	99622.7	12.6	81.24	0.00014986	14.9193	99554.8	99539.9	99547.3	7.92957e+06	79.6563
3	9.7e-05	9.7e-05	99610	9.7	80.25	0.00011446	11.3933	99539.9	99528.5	99534.2	7.83003e+06	78.6667
4	7.3e-05	7.3e-05	99600.4	7.3	79.25	8.614e-05	8.57338	99528.5	99519.9	99524.2	7.73049e+06	77.6745
5	8.1e-05	8.1e-05	99593.1	8.1	78.26	9.558e-05	9.51211	99519.9	99510.4	99515.1	7.63097e+06	76.6815
6	7.5e-05	7.5e-05	99585	7.4	77.27	8.85e-05	8.80667	99510.4	99501.6	99506	7.53145e+06	75.6885
7	6.1e-05	6.1e-05	99577.5	6.1	76.27	7.198e-05	7.16212	99501.6	99494.4	99498	7.43195e+06	74.6944
8	6e-05	6e-05	99571.5	5.9	75.28	7.08e-05	7.0442	99494.4	99487.4	99490.9	7.33245e+06	73.6997
9	6.2e-05	6.2e-05	99565.5	6.2	74.28	7.316e-05	7.2785	99487.4	99480.1	99483.7	7.23296e+06	72.7049
10	5.9e-05	5.9e-05	99559.3	5.9	73.29	6.962e-05	6.9258	99480.1	99473.2	99476.6	7.13348e+06	71.7101
11	7.6e-05	7.6e-05	99553.5	7.6	72.29	8.968e-05	8.92075	99473.2	99464.2	99468.7	7.034e+06	70.7157
12	6.9e-05	6.9e-05	99545.9	6.8	71.3	8.142e-05	8.09838	99464.2	99456.1	99460.2	6.93453e+06	69.7217
13	7.8e-05	7.8e-05	99539.1	7.8	70.3	9.204e-05	9.15394	99456.1	99447	99451.6	6.83507e+06	68.7276
14	0.000101	0.000101	99531.3	10	69.31	0.00011918	11.8521	99447	99435.1	99441.1	6.73562e+06	67.7348
15	0.00012	0.00012	99521.3	11.9	68.31	0.0001416	14.08	99435.1	99421.1	99428.1	6.63618e+06	66.7435
16	0.000153	0.000153	99509.3	15.2	67.32	0.00018054	17.9495	99421.1	99403.1	99412.1	6.53675e+06	65.7541
17	0.000152	0.000152	99494.2	15.1	66.33	0.00017936	17.8289	99403.1	99385.3	99394.2	6.43734e+06	64.7657
18	0.000218	0.000218	99479.1	21.7	65.34	0.00025724	25.5659	99385.3	99359.7	99372.5	6.33794e+06	63.7796
19	0.000195	0.000195	99457.4	19.4	64.36	0.0002301	22.8627	99359.7	99336.9	99348.3	6.23857e+06	62.7949
20	0.000197	0.000197	99438	19.5	63.37	0.00023246	23.0918	99336.9	99313.8	99325.3	6.13922e+06	61.8092
21	0.000224	0.000224	99418.4	22.2	62.38	0.00026432	26.2506	99313.8	99287.5	99300.6	6.0399e+06	60.8244
22	0.000219	0.000219	99396.2	21.7	61.39	0.00025842	25.6579	99287.5	99261.9	99274.7	5.9406e+06	59.84
23	0.00022	0.00022	99374.5	21.8	60.41	0.0002596	25.7684	99261.9	99236.1	99249	5.84132e+06	58.8552
24	0.000226	0.000226	99352.7	22.5	59.42	0.00026668	26.4643	99236.1	99209.6	99222.9	5.74207e+06	57.8705
25	0.000259	0.000259	99330.2	25.7	58.43	0.00030562	30.3204	99209.6	99179.3	99194.5	5.64285e+06	56.8867
26	0.000252	0.000252	99304.4	25.1	57.45	0.00029736	29.492	99179.3	99149.8	99164.6	5.54366e+06	55.9036
27	0.000286	0.000286	99279.4	28.4	56.46	0.00033748	33.4611	99149.8	99116.3	99133.1	5.44449e+06	54.921
28	0.00033	0.00033	99251	32.7	55.48	0.0003894	38.5959	99116.3	99077.7	99097	5.34536e+06	53.9406
29	0.000316	0.000316	99218.3	31.3	54.5	0.00037288	36.9441	99077.7	99040.8	99059.3	5.24626e+06	52.9608
30	0.000374	0.000374	99186.9	37.1	53.51	0.00044132	43.7087	99040.8	98997.1	99019	5.1472e+06	51.982
31	0.000395	0.000395	99149.8	39.2	52.53	0.0004661	46.1425	98997.1	98951	98974	5.04818e+06	51.0051
32	0.000481	0.000481	99110.7	47.7	51.55	0.00056758	56.1626	98951	98894.8	98922.9	4.94921e+06	50.031
33	0.0005	0.0005	99063	49.6	50.58	0.00059	58.3479	98894.8	98836.4	98865.6	4.85029e+06	49.0594
34	0.000545	0.000545	99013.5	54	49.6	0.0006431	63.5617	98836.4	98772.9	98804.7	4.75142e+06	48.089
35	0.000586	0.000586	98959.5	58	48.63	0.00069148	68.2995	98772.9	98704.6	98738.7	4.65261e+06	47.1205
36	0.000655	0.000654	98901.5	64.7	47.66	0.00077172	76.1723	98704.6	98628.4	98666.5	4.55388e+06	46.1542
37	0.000738	0.000738	98836.7	73	46.69	0.00087084	85.8896	98628.4	98542.5	98585.5	4.45521e+06	45.1913
38	0.000721	0.000721	98763.8	71.2	45.72	0.00085078	83.838	98542.5	98458.7	98500.6	4.35662e+06	44.2294
39	0.000847	0.000847	98692.6	83.6	44.76	0.00099946	98.4055	98458.7	98360.3	98409.5	4.25812e+06	43.2694
40	0.000884	0.000883	98609	87.1	43.79	0.00104194	102.486	98360.3	98257.8	98309	4.15971e+06	42.3126
41	0.000994	0.000993	98521.9	97.9	42.83	0.00117174	115.133	98257.8	98142.7	98200.2	4.06141e+06	41.3584
42	0.00105	0.001049	98424	103.3	41.87	0.00123782	121.483	98142.7	98021.2	98081.9	3.9632e+06	40.4071
43	0.001186	0.001185	98320.8	116.5	40.92	0.0013983	137.063	98021.2	97884.1	97952.6	3.86512e+06	39.4591
44	0.001327	0.001326	98204.2	130.2	39.97	0.00156468	153.157	97884.1	97731	97807.5	3.76717e+06	38.5162
45	0.001436	0.001435	98074	140.7	39.02	0.0016933	165.488	97731	97565.5	97648.2	3.66936e+06	37.5774
46	0.001541	0.001539	97933.3	150.8	38.07	0.00181602	177.181	97565.5	97388.3	97476.9	3.57171e+06	36.6417
47	0.001701	0.001699	97782.5	166.2	37.13	0.00200482	195.246	97388.3	97193	97290.7	3.47424e+06	35.7099
48	0.001822	0.00182	97616.4	177.7	36.19	0.0021476	208.732	97193	96984.3	97088.7	3.37695e+06	34.7821
49	0.001937	0.001935	97438.7	188.5	35.26	0.0022833	221.444	96984.3	96762.9	96873.6	3.27986e+06	33.8571
50	0.002139	0.002137	97250.2	207.8	34.33	0.00252166	244.003	96762.9	96518.9	96640.9	3.18298e+06	32.9362
51	0.002366	0.002364	97042.4	229.4	33.4	0.00278952	269.241	96518.9	96249.6	96384.2	3.08634e+06	32.0213
52	0.002586	0.002582	96813	250	32.48	0.00304676	293.249	96249.6	95956.4	96103	2.98996e+06	31.112
53	0.00276	0.002756	96563	266.2	31.56	0.00325208	312.058	95956.4	95644.3	95800.3	2.89386e+06	30.2072
54	0.002956	0.002952	96296.9	284.3	30.65	0.00348336	333.164	95644.3	95311.1	95477.7	2.79806e+06	29.3059
55	0.003271	0.003266	96012.6	313.5	29.74	0.00385388	367.318	95311.1	94943.8	95127.5	2.70258e+06	28.4101
56	0.003629	0.003622	95699.1	346.6	28.83	0.00427396	405.786	94943.8	94538	94740.9	2.60745e+06	27.5219
57	0.003902	0.003894	95352.4	371.3	27.93	0.00459492	434.395	94538	94103.7	94320.8	2.51271e+06	26.64
58	0.004338	0.004328	94981.1	411.1	27.04	0.00510704	480.591	94103.7	93623.1	93863.4	2.41839e+06	25.765
59	0.004746	0.004734	94570	447.7	26.16	0.00558612	522.99	93623.1	93100.1	93361.6	2.32453e+06	24.8981
60	0.00512	0.005107	94122.3	480.7	25.28	0.00602626	561.045	93100.1	92539	92819.5	2.23116e+06	24.0377
61	0.005614	0.005598	93641.6	524.2	24.41	0.00660564	611.279	92539	91927.7	92233.4	2.13834e+06	23.1841
62	0.006322	0.006302	93117.4	586.9	23.54	0.00743636	683.608	91927.7	91244.1	91585.9	2.04611e+06	22.3409
63	0.006858	0.006834	92530.5	632.4	22.69	0.00806412	735.804	91244.1	90508.3	90876.2	1.95453e+06	21.5076
64	0.007374	0.007347	91898.1	675.2	21.84	0.00866946	784.658	90508.3	89723.7	90116	1.86365e+06	20.6806
65	0.008029	0.007997	91222.9	729.5	21	0.00943646	846.674	89723.7	88877	89300.3	1.77353e+06	19.8603
66	0.008897	0.008858	90493.5	801.6	20.16	0.0104524	928.982	88877	87948	88412.5	1.68423e+06	19.0497
67	0.009566	0.009521	89691.9	854	19.34	0.0112348	988.077	87948	86959.9	87454	1.59582e+06	18.2475
68	0.010435	0.010381	88837.9	922.2	18.52	0.0122496	1065.22	86959.9	85894.7	86427.3	1.50837e+06	17.4524
69	0.011431	0.011366	87915.7	999.2	17.71	0.0134119	1152.01	85894.7	84742.7	85318.7	1.42194e+06	16.6662
70	0.012678	0.012598	86916.5	1095	16.91	0.0148656	1259.75	84742.7	83483	84112.8	1.33662e+06	15.8908
71	0.013885	0.013789	85821.5	1183.4	16.12	0.016271	1358.35	83483	82124.6	82803.8	1.25251e+06	15.1262
72	0.016047	0.01592	84638.1	1347.4	15.33	0.0187856	1542.76	82124.6	80581.8	81353.2	1.1697e+06	14.3781
73	0.017701	0.017546	83290.7	1461.4	14.57	0.0207043	1668.39	80581.8	78913.5	79747.6	1.08835e+06	13.6474
74	0.019491	0.019303	81829.3	1579.5	13.82	0.0227775	1797.45	78913.5	77116	78014.7	1.0086e+06	12.9284
75	0.022259	0.022014	80249.8	1766.6	13.09	0.0259765	2003.21	77116	75112.8	76114.4	930588	12.2262
76	0.025376	0.025058	78483.1	1966.7	12.37	0.0295684	2220.97	75112.8	72891.8	74002.3	854474	11.5466
77	0.028188	0.027797	76516.4	2126.9	11.68	0.0328005	2390.89	72891.8	70500.9	71696.4	780472	10.8858
78	0.031873	0.031373	74389.5	2333.8	11	0.0370201	2609.95	70500.9	67891	69196	708775	10.243
79	0.035018	0.034415	72055.7	2479.8	10.33	0.0406097	2757.03	67891	65134	66512.5	639579	9.61593
80	0.039706	0.038933	69575.9	2708.8	9.69	0.0459409	2992.32	65134	62141.6	63637.8	573067	9.00513
81	0.044945	0.043957	66867.1	2939.3	9.06	0.0518693	3223.24	62141.6	58918.4	60530	509429	8.41614
82	0.05107	0.049798	63927.8	3183.5	8.45	0.0587616	3462.14	58918.4	55456.3	57187.3	448899	7.84962
83	0.059222	0.057518	60744.3	3493.9	7.87	0.0678712	3763.88	55456.3	51692.4	53574.3	391712	7.31156
84	0.067246	0.065059	57250.4	3724.6	7.32	0.0767696	3968.4	51692.4	47724	49708.2	338137	6.80245
85	0.07663	0.073802	53525.8	3950.3	6.79	0.0870864	4156.11	47724	43567.9	45645.9	288429	6.31884
86	0.087962	0.084257	49575.4	4177.1	6.29	0.0994233	4331.66	43567.9	39236.2	41402	242783	5.86404
87	0.100087	0.095317	45398.4	4327.2	5.83	0.112474	4413.05	39236.2	34823.1	37029.7	201381	5.43837
88	0.114604	0.108393	41071.1	4451.8	5.39	0.127904	4454.01	34823.1	30369.1	32596.1	164351	5.04205
89	0.129494	0.121619	36619.3	4453.6	4.98	0.14351	4358.29	30369.1	26010.8	28190	131755	4.67383
90	0.145128	0.135309	32165.7	4352.3	4.6	0.159665	4153.01	26010.8	21857.8	23934.3	103565	4.32706
91	0.164743	0.152206	27813.4	4233.4	4.24	0.179603	3925.73	21857.8	17932.1	19895	79631	4.00257
92	0.184947	0.169292	23580	3991.9	3.92	0.199765	3582.2	17932.1	14349.9	16141	59736	3.70089
93	0.206826	0.187442	19588.1	3671.6	3.61	0.221182	3173.93	14349.9	11176	12762.9	43595	3.41575
94	0.230786	0.20691	15916.5	3293.3	3.33	0.244154	2728.66	11176	8447.31	9811.64	30832.1	3.1424
95	0.261784	0.231485	12623.2	2922.1	3.07	0.273152	2307.4	8447.31	6139.91	7293.61	21020.5	2.88204
96	0.286774	0.250811	9701.1	2433.1	2.84	0.295957	1817.15	6139.91	4322.76	5231.34	13726.8	2.62397
97	0.318196	0.27452	7268	1995.2	2.63	0.323934	1400.29	4322.76	2922.47	3622.62	8495.51	2.34513
98	0.348055	0.296463	5272.8	1563.2	2.43	0.349826	1022.36	2922.47	1900.12	2411.29	4872.89	2.02086
99	0.389756	0.326189	3709.6	1210	2.24	0.384903	731.36	1900.12	1168.76	1534.44	2461.6	1.60424
100	0.424769	0.350359	2499.6	875.7	2.09	0.413424	483.191	1168.76	685.564	927.16	927.16	1

## Sheet: 2015-2017 M
age	mx	qx	lx	dx	ex	qx_adj	dx_adj	lx_start	lx_end	Lx_adj	Tx_adj	ex_adj
0	0.004284	0.004274	100000	427.4	79.18	0.00504332	504.332	100000	99495.7	99747.8	7.73968e+06	77.5925
1	0.00027	0.00027	99572.6	26.9	78.52	0.0003186	31.6993	99495.7	99464	99479.8	7.63993e+06	76.7988
2	0.000154	0.000154	99545.7	15.3	77.54	0.00018172	18.0746	99464	99445.9	99454.9	7.54045e+06	75.8178
3	0.00012	0.00012	99530.3	12	76.55	0.0001416	14.0815	99445.9	99431.8	99438.9	7.441e+06	74.8299
4	0.000102	0.000102	99518.3	10.2	75.56	0.00012036	11.9676	99431.8	99419.8	99425.8	7.34156e+06	73.8395
5	9.2e-05	9.2e-05	99508.2	9.2	74.57	0.00010856	10.793	99419.8	99409.1	99414.4	7.24213e+06	72.8479
6	7.8e-05	7.8e-05	99499	7.7	73.57	9.204e-05	9.14961	99409.1	99399.9	99404.5	7.14272e+06	71.8551
7	8.3e-05	8.3e-05	99491.3	8.3	72.58	9.794e-05	9.73523	99399.9	99390.2	99395	7.04331e+06	70.8618
8	7e-05	7e-05	99483	7	71.58	8.26e-05	8.20963	99390.2	99382	99386.1	6.94392e+06	69.8681
9	7.8e-05	7.8e-05	99476	7.7	70.59	9.204e-05	9.14712	99382	99372.8	99377.4	6.84453e+06	68.8741
10	7.8e-05	7.8e-05	99468.3	7.7	69.59	9.204e-05	9.14627	99372.8	99363.7	99368.2	6.74515e+06	67.8804
11	9.1e-05	9.1e-05	99460.6	9.1	68.6	0.00010738	10.6697	99363.7	99353	99358.3	6.64579e+06	66.8871
12	9.5e-05	9.5e-05	99451.5	9.4	67.61	0.0001121	11.1375	99353	99341.9	99347.4	6.54643e+06	65.8943
13	0.000107	0.000107	99442.1	10.6	66.61	0.00012626	12.5429	99341.9	99329.3	99335.6	6.44708e+06	64.902
14	0.000118	0.000118	99431.5	11.7	65.62	0.00013924	13.8306	99329.3	99315.5	99322.4	6.34774e+06	63.9105
15	0.00017	0.00017	99419.8	16.9	64.63	0.0002006	19.9227	99315.5	99295.6	99305.5	6.24842e+06	62.9212
16	0.00022	0.00022	99402.9	21.8	63.64	0.0002596	25.7771	99295.6	99269.8	99282.7	6.14912e+06	61.9354
17	0.000302	0.000302	99381.1	30	62.65	0.00035636	35.3758	99269.8	99234.4	99252.1	6.04983e+06	60.9542
18	0.000399	0.000399	99351.1	39.6	61.67	0.00047082	46.7215	99234.4	99187.7	99211	5.95058e+06	59.979
19	0.00044	0.00044	99311.5	43.7	60.69	0.0005192	51.4982	99187.7	99136.2	99161.9	5.85137e+06	59.0082
20	0.000466	0.000466	99267.8	46.2	59.72	0.00054988	54.513	99136.2	99081.7	99108.9	5.75221e+06	58.0393
21	0.000496	0.000496	99221.5	49.2	58.75	0.00058528	57.9905	99081.7	99023.7	99052.7	5.6531e+06	57.0717
22	0.000494	0.000494	99172.3	49	57.78	0.00058292	57.7229	99023.7	98966	98994.8	5.55405e+06	56.1044
23	0.00053	0.00053	99123.4	52.5	56.81	0.0006254	61.8933	98966	98904.1	98935	5.45505e+06	55.1377
24	0.000535	0.000535	99070.8	53	55.84	0.0006313	62.4381	98904.1	98841.6	98872.8	5.35612e+06	54.1718
25	0.000621	0.000621	99017.8	61.5	54.87	0.00073278	72.4292	98841.6	98769.2	98805.4	5.25724e+06	53.2081
26	0.000572	0.000572	98956.3	56.6	53.9	0.00067496	66.6653	98769.2	98702.5	98735.9	5.15844e+06	52.2448
27	0.000613	0.000613	98899.7	60.6	52.93	0.00072334	71.3955	98702.5	98631.1	98666.8	5.0597e+06	51.2807
28	0.000681	0.00068	98839.1	67.3	51.96	0.0008024	79.1416	98631.1	98552	98591.6	4.96104e+06	50.3191
29	0.000684	0.000684	98771.8	67.5	51	0.00080712	79.5433	98552	98472.5	98512.2	4.86244e+06	49.3588
30	0.000726	0.000726	98704.3	71.7	50.03	0.00085668	84.3594	98472.5	98388.1	98430.3	4.76393e+06	48.3991
31	0.00077	0.00077	98632.6	75.9	49.07	0.0009086	89.3954	98388.1	98298.7	98343.4	4.6655e+06	47.4409
32	0.000926	0.000926	98556.7	91.2	48.11	0.00109268	107.409	98298.7	98191.3	98245	4.56716e+06	46.4874
33	0.000887	0.000887	98465.5	87.3	47.15	0.00104666	102.773	98191.3	98088.5	98139.9	4.46891e+06	45.5362
34	0.000979	0.000979	98378.1	96.3	46.19	0.00115522	113.314	98088.5	97975.2	98031.9	4.37077e+06	44.5852
35	0.001027	0.001027	98281.8	100.9	45.24	0.00121186	118.732	97975.2	97856.5	97915.8	4.27274e+06	43.6369
36	0.001161	0.00116	98180.9	113.9	44.28	0.0013688	133.946	97856.5	97722.5	97789.5	4.17483e+06	42.692
37	0.001193	0.001193	98067.1	117	43.33	0.00140774	137.568	97722.5	97585	97653.7	4.07704e+06	41.7499
38	0.001241	0.001241	97950.1	121.5	42.38	0.00146438	142.901	97585	97442.1	97513.5	3.97938e+06	40.8085
39	0.001395	0.001394	97828.6	136.4	41.44	0.00164492	160.284	97442.1	97281.8	97361.9	3.88187e+06	39.8705
40	0.001504	0.001502	97692.2	146.8	40.49	0.00177236	172.418	97281.8	97109.4	97195.6	3.78451e+06	38.937
41	0.001715	0.001714	97545.4	167.2	39.55	0.00202252	196.406	97109.4	96912.9	97011.2	3.68731e+06	38.0092
42	0.001811	0.001809	97378.2	176.2	38.62	0.00213462	206.872	96912.9	96706.1	96809.5	3.5903e+06	37.0862
43	0.00199	0.001988	97202	193.2	37.69	0.00234584	226.857	96706.1	96479.2	96592.6	3.49349e+06	36.1673
44	0.002101	0.002099	97008.8	203.6	36.76	0.00247682	238.962	96479.2	96240.3	96359.7	3.3969e+06	35.2523
45	0.002204	0.002202	96805.2	213.2	35.84	0.00259836	250.067	96240.3	95990.2	96115.2	3.30054e+06	34.3394
46	0.002377	0.002374	96592	229.3	34.92	0.00280132	268.899	95990.2	95721.3	95855.7	3.20442e+06	33.4297
47	0.002747	0.002743	96362.7	264.3	34	0.00323674	309.825	95721.3	95411.5	95566.4	3.10857e+06	32.5278
48	0.002803	0.002799	96098.4	269	33.09	0.00330282	315.127	95411.5	95096.3	95253.9	3.013e+06	31.6313
49	0.003111	0.003106	95829.4	297.7	32.18	0.00366508	348.536	95096.3	94747.8	94922.1	2.91775e+06	30.7384
50	0.00341	0.003405	95531.8	325.2	31.28	0.0040179	380.687	94747.8	94367.1	94557.5	2.82283e+06	29.853
51	0.003506	0.0035	95206.5	333.3	30.39	0.00413	389.736	94367.1	93977.4	94172.2	2.72827e+06	28.971
52	0.003822	0.003814	94873.3	361.9	29.49	0.00450052	422.947	93977.4	93554.4	93765.9	2.6341e+06	28.0923
53	0.003976	0.003968	94511.4	375	28.6	0.00468224	438.044	93554.4	93116.4	93335.4	2.54033e+06	27.2172
54	0.004419	0.004409	94136.4	415.1	27.71	0.00520262	484.449	93116.4	92631.9	92874.2	2.44699e+06	26.3474
55	0.004932	0.00492	93721.3	461.1	26.84	0.0058056	537.784	92631.9	92094.2	92363	2.35412e+06	25.4877
56	0.005483	0.005468	93260.3	510	25.97	0.00645224	594.214	92094.2	91499.9	91797	2.26176e+06	24.6387
57	0.005887	0.00587	92750.3	544.5	25.11	0.0069266	633.784	91499.9	90866.2	91183.1	2.16996e+06	23.7979
58	0.006398	0.006377	92205.8	588	24.25	0.00752486	683.755	90866.2	90182.4	90524.3	2.07878e+06	22.9638
59	0.007062	0.007037	91617.8	644.7	23.4	0.00830366	748.844	90182.4	89433.6	89808	1.98825e+06	22.1389
60	0.007984	0.007952	90973.1	723.4	22.57	0.00938336	839.187	89433.6	88594.4	89014	1.89845e+06	21.3275
61	0.008651	0.008614	90249.7	777.4	21.74	0.0101645	900.519	88594.4	87693.9	88144.1	1.80943e+06	20.5281
62	0.009369	0.009325	89472.3	834.4	20.93	0.0110035	964.939	87693.9	86728.9	87211.4	1.72129e+06	19.737
63	0.010542	0.010487	88637.9	929.5	20.12	0.0123747	1073.24	86728.9	85655.7	86192.3	1.63408e+06	18.9585
64	0.011509	0.011443	87708.4	1003.6	19.33	0.0135027	1156.59	85655.7	84499.1	85077.4	1.54788e+06	18.1938
65	0.012316	0.012241	86704.8	1061.3	18.54	0.0144444	1220.54	84499.1	83278.6	83888.8	1.46281e+06	17.4374
66	0.013587	0.013496	85643.4	1155.8	17.77	0.0159253	1326.23	83278.6	81952.3	82615.4	1.37892e+06	16.6908
67	0.014712	0.014605	84487.6	1233.9	17	0.0172339	1412.36	81952.3	80540	81246.1	1.2963e+06	15.9552
68	0.015733	0.01561	83253.7	1299.6	16.25	0.0184198	1483.53	80540	79056.4	79798.2	1.21506e+06	15.2266
69	0.017396	0.017246	81954.2	1413.4	15.5	0.0203503	1608.82	79056.4	77447.6	78252	1.13526e+06	14.5077
70	0.01903	0.018851	80540.8	1518.3	14.76	0.0222442	1722.76	77447.6	75724.8	76586.2	1.05701e+06	13.8015
71	0.021564	0.021334	79022.5	1685.9	14.04	0.0251741	1906.31	75724.8	73818.5	74771.7	980419	13.1122
72	0.023837	0.023556	77336.7	1821.8	13.33	0.0277961	2051.87	73818.5	71766.7	72792.6	905648	12.4415
73	0.026377	0.026034	75514.9	1966	12.64	0.0307201	2204.68	71766.7	69562	70664.3	832855	11.7861
74	0.030039	0.029595	73548.9	2176.7	11.97	0.0349221	2429.25	69562	67132.7	68347.4	762191	11.1517
75	0.033512	0.03296	71372.3	2352.4	11.32	0.0388928	2610.98	67132.7	64521.8	65827.3	693843	10.5404
76	0.037111	0.036435	69019.9	2514.7	10.68	0.0429933	2774	64521.8	61747.8	63134.8	628016	9.94723
77	0.040675	0.039865	66505.1	2651.2	10.07	0.0470407	2904.66	61747.8	58843.1	60295.4	564881	9.36856
78	0.045084	0.04409	63853.9	2815.3	9.47	0.0520262	3061.38	58843.1	55781.7	57312.4	504586	8.80413
79	0.050465	0.049223	61038.6	3004.5	8.88	0.0580831	3239.98	55781.7	52541.7	54161.7	447273	8.25811
80	0.056826	0.055256	58034.1	3206.7	8.31	0.0652021	3425.83	52541.7	49115.9	50828.8	393112	7.73403
81	0.06337	0.061423	54827.4	3367.7	7.77	0.0724791	3559.88	49115.9	45556	47336	342283	7.23093
82	0.071794	0.069306	51459.7	3566.5	7.25	0.0817811	3725.62	45556	41830.4	43693.2	294947	6.7504
83	0.08178	0.078567	47893.2	3762.8	6.75	0.0927091	3878.06	41830.4	37952.4	39891.4	251254	6.29845
84	0.091739	0.087716	44130.4	3870.9	6.28	0.103505	3928.25	37952.4	34024.1	35988.2	211362	5.8731
85	0.103313	0.098238	40259.5	3955	5.84	0.115921	3944.1	34024.1	30080	32052	175374	5.47154
86	0.11592	0.109569	36304.4	3977.8	5.42	0.129291	3889.09	30080	26190.9	28135.5	143322	5.094
87	0.130407	0.122424	32326.6	3957.6	5.02	0.14446	3783.55	26190.9	22407.4	24299.1	115187	4.74036
88	0.14719	0.1371	28369	3889.4	4.66	0.161778	3625.02	22407.4	18782.3	20594.9	90887.5	4.41311
89	0.163484	0.15113	24479.6	3699.6	4.32	0.178333	3349.52	18782.3	15432.8	17107.6	70292.6	4.10886
90	0.179944	0.16509	20780	3430.6	4	0.194806	3006.41	15432.8	12426.4	13929.6	53185	3.81812
91	0.203145	0.184413	17349.5	3199.5	3.69	0.217607	2704.08	12426.4	9722.34	11074.4	39255.4	3.5447
92	0.225057	0.202293	14150	2862.4	3.41	0.238706	2320.78	9722.34	7401.56	8561.95	28181	3.29143
93	0.251518	0.223421	11287.5	2521.9	3.14	0.263637	1951.32	7401.56	5450.24	6425.9	19619.1	3.05312
94	0.281454	0.246732	8765.7	2162.8	2.9	0.291144	1586.8	5450.24	3863.43	4656.83	13193.2	2.83308
95	0.305538	0.265047	6602.9	1750.1	2.69	0.312755	1208.31	3863.43	2655.12	3259.28	8536.34	2.61909
96	0.342952	0.292752	4852.8	1420.7	2.48	0.345447	917.205	2655.12	1737.92	2196.52	5277.06	2.40246
97	0.37262	0.3141	3432.1	1078	2.3	0.370638	644.139	1737.92	1093.78	1415.85	3080.54	2.17575
98	0.407707	0.338668	2354.1	797.3	2.13	0.399628	437.105	1093.78	656.674	875.227	1664.69	1.90201
99	0.459516	0.373663	1556.8	581.7	1.96	0.440922	289.542	656.674	367.132	511.903	789.46	1.54221
100	0.52133	0.413536	975.1	403.2	1.83	0.487972	179.15	367.132	187.982	277.557	277.557	1

## Sheet: 2015-2017 F
age	mx	qx	lx	dx	ex	qx_adj	dx_adj	lx_start	lx_end	Lx_adj	Tx_adj	ex_adj
0	0.003495	0.003489	100000	348.9	82.85	0.00411702	411.702	100000	99588.3	99794.1	8.1221e+06	81.3885
1	0.000232	0.000232	99651.1	23.1	82.14	0.00027376	27.2633	99588.3	99561	99574.7	8.0223e+06	80.5657
2	0.00014	0.00014	99627.9	13.9	81.16	0.0001652	16.4475	99561	99544.6	99552.8	7.92273e+06	79.5832
3	9.7e-05	9.7e-05	99614	9.7	80.17	0.00011446	11.3939	99544.6	99533.2	99538.9	7.82317e+06	78.5941
4	8.3e-05	8.3e-05	99604.3	8.3	79.18	9.794e-05	9.74828	99533.2	99523.4	99528.3	7.72364e+06	77.6024
5	6.9e-05	6.9e-05	99596	6.9	78.18	8.142e-05	8.1032	99523.4	99515.3	99519.4	7.62411e+06	76.6093
6	7.3e-05	7.3e-05	99589.1	7.3	77.19	8.614e-05	8.57225	99515.3	99506.8	99511.1	7.52459e+06	75.6156
7	6.8e-05	6.8e-05	99581.8	6.7	76.19	8.024e-05	7.98442	99506.8	99498.8	99502.8	7.42508e+06	74.6218
8	6.2e-05	6.2e-05	99575.1	6.1	75.2	7.316e-05	7.27933	99498.8	99491.5	99495.1	7.32557e+06	73.6275
9	6e-05	6e-05	99569	6	74.2	7.08e-05	7.044	99491.5	99484.5	99488	7.22608e+06	72.6327
10	5.1e-05	5.1e-05	99563	5.1	73.21	6.018e-05	5.98697	99484.5	99478.5	99481.5	7.12659e+06	71.6374
11	7.3e-05	7.3e-05	99557.9	7.2	72.21	8.614e-05	8.56908	99478.5	99469.9	99474.2	7.02711e+06	70.6425
12	7.4e-05	7.4e-05	99550.7	7.4	71.22	8.732e-05	8.68571	99469.9	99461.2	99465.6	6.92764e+06	69.6486
13	9.1e-05	9.1e-05	99543.3	9	70.22	0.00010738	10.6801	99461.2	99450.5	99455.9	6.82817e+06	68.6553
14	0.000107	0.000107	99534.3	10.6	69.23	0.00012626	12.5566	99450.5	99438	99444.3	6.72871e+06	67.6632
15	0.000126	0.000126	99523.6	12.5	68.24	0.00014868	14.7844	99438	99423.2	99430.6	6.62927e+06	66.6723
16	0.000151	0.000151	99511.1	15	67.24	0.00017818	17.7152	99423.2	99405.5	99414.3	6.52984e+06	65.6831
17	0.000152	0.000152	99496.1	15.1	66.25	0.00017936	17.8294	99405.5	99387.7	99396.6	6.43042e+06	64.6946
18	0.000209	0.000209	99481	20.8	65.26	0.00024662	24.511	99387.7	99363.1	99375.4	6.33103e+06	63.7082
19	0.0002	0.0002	99460.1	19.9	64.28	0.000236	23.4497	99363.1	99339.7	99351.4	6.23165e+06	62.7233
20	0.000204	0.000204	99440.2	20.3	63.29	0.00024072	23.9131	99339.7	99315.8	99327.7	6.1323e+06	61.7381
21	0.000211	0.000211	99419.9	20.9	62.3	0.00024898	24.7276	99315.8	99291.1	99303.4	6.03297e+06	60.7529
22	0.000204	0.000204	99398.9	20.3	61.32	0.00024072	23.9013	99291.1	99267.2	99279.1	5.93367e+06	59.7676
23	0.000227	0.000227	99378.6	22.6	60.33	0.00026786	26.5897	99267.2	99240.6	99253.9	5.83439e+06	58.7825
24	0.000215	0.000215	99356.1	21.4	59.34	0.0002537	25.1773	99240.6	99215.4	99228	5.73514e+06	57.7976
25	0.000242	0.000242	99334.7	24	58.36	0.00028556	28.3319	99215.4	99187.1	99201.2	5.63591e+06	56.8129
26	0.000268	0.000268	99310.7	26.7	57.37	0.00031624	31.3669	99187.1	99155.7	99171.4	5.53671e+06	55.8297
27	0.000277	0.000277	99284	27.5	56.38	0.00032686	32.41	99155.7	99123.3	99139.5	5.43754e+06	54.8473
28	0.000309	0.000309	99256.5	30.6	55.4	0.00036462	36.1423	99123.3	99087.1	99105.2	5.3384e+06	53.866
29	0.000332	0.000332	99225.9	32.9	54.42	0.00039176	38.8184	99087.1	99048.3	99067.7	5.23929e+06	52.886
30	0.000376	0.000376	99193	37.3	53.43	0.00044368	43.9458	99048.3	99004.4	99026.3	5.14022e+06	51.9076
31	0.000403	0.000403	99155.7	39.9	52.45	0.00047554	47.0805	99004.4	98957.3	98980.8	5.0412e+06	50.9311
32	0.000479	0.000479	99115.7	47.5	51.48	0.00056522	55.9326	98957.3	98901.4	98929.3	4.94222e+06	49.957
33	0.000501	0.000501	99068.2	49.7	50.5	0.00059118	58.4685	98901.4	98842.9	98872.1	4.84329e+06	48.9854
34	0.000509	0.000508	99018.6	50.3	49.53	0.00059944	59.2504	98842.9	98783.6	98813.3	4.74442e+06	48.014
35	0.000589	0.000588	98968.2	58.2	48.55	0.00069384	68.54	98783.6	98715.1	98749.4	4.6456e+06	47.0444
36	0.000662	0.000661	98910	65.4	47.58	0.00077998	76.9958	98715.1	98638.1	98676.6	4.54685e+06	46.0783
37	0.000734	0.000734	98844.6	72.5	46.61	0.00086612	85.4324	98638.1	98552.7	98595.4	4.44818e+06	45.1155
38	0.00073	0.00073	98772	72.1	45.64	0.0008614	84.8933	98552.7	98467.8	98510.2	4.34958e+06	44.1536
39	0.000843	0.000842	98700	83.1	44.68	0.00099356	97.8336	98467.8	98369.9	98418.9	4.25107e+06	43.1937
40	0.00093	0.00093	98616.8	91.7	43.71	0.0010974	107.951	98369.9	98262	98316	4.15265e+06	42.2378
41	0.000977	0.000976	98525.2	96.2	42.75	0.00115168	113.166	98262	98148.8	98205.4	4.05434e+06	41.2842
42	0.001076	0.001076	98428.9	105.9	41.8	0.00126968	124.618	98148.8	98024.2	98086.5	3.95613e+06	40.3331
43	0.001144	0.001144	98323.1	112.4	40.84	0.00134992	132.325	98024.2	97891.9	97958	3.85804e+06	39.3847
44	0.001294	0.001293	98210.6	127	39.89	0.00152574	149.358	97891.9	97742.5	97817.2	3.76009e+06	38.4399
45	0.001443	0.001442	98083.6	141.4	38.94	0.00170156	166.315	97742.5	97576.2	97659.4	3.66227e+06	37.5004
46	0.001531	0.001529	97942.2	149.8	37.99	0.00180422	176.049	97576.2	97400.2	97488.2	3.56461e+06	36.5645
47	0.001658	0.001657	97792.4	162	37.05	0.00195526	190.443	97400.2	97209.7	97304.9	3.46712e+06	35.6315
48	0.001778	0.001776	97630.4	173.4	36.11	0.00209568	203.72	97209.7	97006	97107.9	3.36982e+06	34.7018
49	0.00192	0.001918	97457	186.9	35.17	0.00226324	219.548	97006	96786.4	96896.2	3.27271e+06	33.7754
50	0.002147	0.002145	97270.1	208.6	34.24	0.0025311	244.976	96786.4	96541.5	96664	3.17581e+06	32.8541
51	0.002355	0.002352	97061.4	228.3	33.31	0.00277536	267.937	96541.5	96273.5	96407.5	3.07915e+06	31.9389
52	0.002582	0.002579	96833.2	249.7	32.39	0.00304322	292.982	96273.5	95980.6	96127	2.98274e+06	31.0291
53	0.002811	0.002807	96583.5	271.1	31.47	0.00331226	317.913	95980.6	95662.6	95821.6	2.88661e+06	30.1249
54	0.003019	0.003014	96312.3	290.3	30.56	0.00355652	340.226	95662.6	95322.4	95492.5	2.79079e+06	29.2252
55	0.003295	0.00329	96022	315.9	29.65	0.0038822	370.061	95322.4	94952.4	95137.4	2.6953e+06	28.3306
56	0.003618	0.003611	95706.1	345.6	28.75	0.00426098	404.59	94952.4	94547.8	94750.1	2.60016e+06	27.4423
57	0.003871	0.003863	95360.5	368.4	27.85	0.00455834	430.981	94547.8	94116.8	94332.3	2.50541e+06	26.5594
58	0.004238	0.004229	94992.2	401.7	26.96	0.00499022	469.663	94116.8	93647.1	93882	2.41108e+06	25.682
59	0.004775	0.004763	94590.4	450.6	26.07	0.00562034	526.329	93647.1	93120.8	93384	2.3172e+06	24.8137
60	0.005182	0.005169	94139.9	486.6	25.19	0.00609942	567.983	93120.8	92552.8	92836.8	2.22381e+06	23.954
61	0.005636	0.00562	93653.3	526.3	24.32	0.0066316	613.773	92552.8	91939	92245.9	2.13098e+06	23.101
62	0.006306	0.006286	93127	585.4	23.45	0.00741748	681.956	91939	91257.1	91598.1	2.03873e+06	22.2574
63	0.00689	0.006866	92541.6	635.4	22.6	0.00810188	739.354	91257.1	90517.7	90887.4	1.94713e+06	21.4236
64	0.007345	0.007318	91906.2	672.5	21.75	0.00863524	781.642	90517.7	89736.1	90126.9	1.85625e+06	20.5959
65	0.00791	0.007879	91233.6	718.9	20.91	0.00929722	834.296	89736.1	88901.8	89318.9	1.76612e+06	19.7732
66	0.008921	0.008881	90514.8	803.9	20.07	0.0104796	931.653	88901.8	87970.1	88436	1.6768e+06	18.9606
67	0.009661	0.009614	89710.9	862.5	19.25	0.0113445	997.979	87970.1	86972.2	87471.1	1.58836e+06	18.1587
68	0.010409	0.010355	88848.4	920	18.43	0.0122189	1062.7	86972.2	85909.5	86440.8	1.50089e+06	17.3632
69	0.011589	0.011523	87928.4	1013.2	17.61	0.0135971	1168.12	85909.5	84741.3	85325.4	1.41445e+06	16.5771
70	0.01276	0.01268	86915.2	1102	16.81	0.0149624	1267.93	84741.3	83473.4	84107.4	1.32913e+06	15.8027
71	0.014355	0.014253	85813.2	1223.1	16.02	0.0168185	1403.9	83473.4	82069.5	82771.4	1.24502e+06	15.0416
72	0.016024	0.015897	84590.1	1344.7	15.25	0.0187585	1539.5	82069.5	80530	81299.7	1.16225e+06	14.2958
73	0.0181	0.017938	83245.4	1493.2	14.49	0.0211668	1704.57	80530	78825.4	79677.7	1.08095e+06	13.5665
74	0.01988	0.019685	81752.2	1609.3	13.74	0.0232283	1830.98	78825.4	76994.5	77909.9	1.00127e+06	12.8516
75	0.022488	0.022238	80142.9	1782.2	13.01	0.0262408	2020.4	76994.5	74974.1	75984.3	923360	12.152
76	0.0258	0.025472	78360.7	1996	12.29	0.030057	2253.49	74974.1	72720.6	73847.3	847376	11.4747
77	0.027859	0.027476	76364.7	2098.2	11.6	0.0324217	2357.72	72720.6	70362.8	71541.7	773529	10.8123
78	0.031911	0.03141	74266.5	2332.7	10.91	0.0370638	2607.91	70362.8	67754.9	69058.9	701987	10.165
79	0.035246	0.034636	71933.8	2491.5	10.25	0.0408705	2769.18	67754.9	64985.7	66370.3	632928	9.53631
80	0.040505	0.039701	69442.3	2756.9	9.6	0.0468472	3044.4	64985.7	61941.3	63463.5	566558	8.92729
81	0.045659	0.04464	66685.4	2976.8	8.98	0.0526752	3262.77	61941.3	58678.6	60310	503094	8.34181
82	0.052433	0.051094	63708.5	3255.1	8.37	0.0602909	3537.79	58678.6	55140.8	56909.7	442784	7.78047
83	0.060197	0.058438	60453.4	3532.8	7.8	0.0689568	3802.33	55140.8	51338.5	53239.6	385874	7.24788
84	0.069014	0.066712	56920.6	3797.3	7.25	0.0787202	4041.37	51338.5	47297.1	49317.8	332635	6.74473
85	0.077913	0.074991	53123.4	3983.8	6.73	0.0884894	4185.29	47297.1	43111.8	45204.4	283317	6.26746
86	0.089303	0.085486	49139.6	4200.7	6.24	0.100873	4348.84	43111.8	38763	40937.4	238113	5.81651
87	0.101376	0.096486	44938.8	4336	5.78	0.113853	4413.3	38763	34349.7	36556.3	197175	5.39374
88	0.116417	0.110013	40602.9	4466.9	5.34	0.129815	4459.11	34349.7	29890.5	32120.1	160619	5.00057
89	0.131798	0.12365	36136	4468.2	4.94	0.145907	4361.24	29890.5	25529.3	27709.9	128499	4.63729
90	0.147511	0.137378	31667.8	4350.5	4.56	0.162106	4138.45	25529.3	21390.9	23460.1	100789	4.29619
91	0.166118	0.153378	27317.3	4189.9	4.21	0.180986	3871.45	21390.9	17519.4	19455.1	77328.9	3.97473
92	0.187245	0.171216	23127.5	3959.8	3.88	0.202035	3539.53	17519.4	13979.9	15749.6	57873.7	3.67461
93	0.209379	0.189537	19167.7	3633	3.58	0.223654	3126.65	13979.9	10853.2	12416.6	42124.1	3.39258
94	0.235645	0.210807	15534.7	3274.8	3.3	0.248752	2699.76	10853.2	8153.46	9503.34	29707.6	3.12601
95	0.258348	0.228793	12259.9	2805	3.05	0.269976	2201.24	8153.46	5952.22	7052.84	20204.2	2.86469
96	0.292113	0.254885	9454.9	2409.9	2.8	0.300764	1790.22	5952.22	4162.01	5057.12	13151.4	2.60057
97	0.319746	0.275674	7045	1942.1	2.59	0.325295	1353.88	4162.01	2808.13	3485.07	8094.25	2.32255
98	0.362552	0.306915	5102.9	1566.1	2.39	0.36216	1016.99	2808.13	1791.14	2299.63	4609.19	2.00432
99	0.394949	0.329818	3536.7	1166.5	2.23	0.389185	697.084	1791.14	1094.05	1442.59	2309.56	1.60097
100	0.426906	0.351811	2370.2	833.9	2.08	0.415137	454.182	1094.05	639.871	866.961	866.961	1

## Sheet: 2014-2016 M
age	mx	qx	lx	dx	ex	qx_adj	dx_adj	lx_start	lx_end	Lx_adj	Tx_adj	ex_adj
0	0.004237	0.004228	100000	422.8	79.17	0.00498904	498.904	100000	99501.1	99750.5	7.73837e+06	77.5772
1	0.000306	0.000306	99577.2	30.5	78.5	0.00036108	35.9279	99501.1	99465.2	99483.1	7.63862e+06	76.7831
2	0.000162	0.000162	99546.7	16.2	77.53	0.00019116	19.0138	99465.2	99446.2	99455.7	7.53914e+06	75.804
3	0.000127	0.000127	99530.6	12.6	76.54	0.00014986	14.903	99446.2	99431.3	99438.7	7.43968e+06	74.8168
4	9e-05	9e-05	99518	8.9	75.55	0.0001062	10.5596	99431.3	99420.7	99426	7.34024e+06	73.8262
5	9.2e-05	9.2e-05	99509	9.2	74.55	0.00010856	10.7931	99420.7	99409.9	99415.3	7.24082e+06	72.834
6	9.1e-05	9.1e-05	99499.8	9	73.56	0.00010738	10.6746	99409.9	99399.2	99404.6	7.1414e+06	71.8418
7	8.5e-05	8.5e-05	99490.8	8.5	72.57	0.0001003	9.96974	99399.2	99389.3	99394.2	7.042e+06	70.8492
8	6.6e-05	6.6e-05	99482.3	6.5	71.57	7.788e-05	7.74044	99389.3	99381.5	99385.4	6.9426e+06	69.8554
9	8.5e-05	8.5e-05	99475.8	8.5	70.58	0.0001003	9.96797	99381.5	99371.5	99376.5	6.84322e+06	68.8615
10	9.4e-05	9.4e-05	99467.3	9.4	69.58	0.00011092	11.0223	99371.5	99360.5	99366	6.74384e+06	67.8687
11	0.0001	0.0001	99458	9.9	68.59	0.000118	11.7245	99360.5	99348.8	99354.7	6.64448e+06	66.8763
12	9.5e-05	9.5e-05	99448	9.5	67.6	0.0001121	11.137	99348.8	99337.7	99343.2	6.54512e+06	65.8839
13	0.000101	0.000101	99438.6	10	66.6	0.00011918	11.8391	99337.7	99325.8	99331.7	6.44578e+06	64.8914
14	0.000125	0.000125	99428.5	12.4	65.61	0.0001475	14.6506	99325.8	99311.2	99318.5	6.34645e+06	63.8999
15	0.000159	0.000159	99416.1	15.8	64.62	0.00018762	18.6328	99311.2	99292.5	99301.9	6.24713e+06	62.9105
16	0.000213	0.000213	99400.3	21.2	63.63	0.00025134	24.9562	99292.5	99267.6	99280.1	6.14783e+06	61.9241
17	0.000296	0.000296	99379.1	29.4	62.64	0.00034928	34.6722	99267.6	99232.9	99250.2	6.04855e+06	60.9424
18	0.000413	0.000413	99349.7	41	61.66	0.00048734	48.3602	99232.9	99184.6	99208.7	5.9493e+06	59.9675
19	0.000454	0.000454	99308.7	45.1	60.69	0.00053572	53.1351	99184.6	99131.4	99158	5.85009e+06	58.9976
20	0.000472	0.000472	99263.6	46.8	59.71	0.00055696	55.2122	99131.4	99076.2	99103.8	5.75093e+06	58.0293
21	0.000508	0.000508	99216.8	50.4	58.74	0.00059944	59.3902	99076.2	99016.8	99046.5	5.65183e+06	57.0623
22	0.000498	0.000498	99166.4	49.4	57.77	0.00058764	58.1862	99016.8	98958.6	98987.7	5.55278e+06	56.0956
23	0.000555	0.000555	99117	55	56.8	0.0006549	64.808	98958.6	98893.8	98926.2	5.45379e+06	55.1299
24	0.000549	0.000548	99062	54.3	55.83	0.00064664	63.9487	98893.8	98829.9	98861.8	5.35486e+06	54.1651
25	0.000586	0.000586	99007.7	58	54.86	0.00069148	68.3389	98829.9	98761.5	98795.7	5.256e+06	53.2007
26	0.000626	0.000626	98949.7	61.9	53.89	0.00073868	72.9532	98761.5	98688.6	98725.1	5.15721e+06	52.2381
27	0.000631	0.000631	98887.8	62.4	52.93	0.00074458	73.4815	98688.6	98615.1	98651.8	5.05848e+06	51.2761
28	0.000667	0.000666	98825.4	65.9	51.96	0.00078588	77.4996	98615.1	98537.6	98576.3	4.95983e+06	50.3146
29	0.000699	0.000698	98759.5	69	50.99	0.00082364	81.1595	98537.6	98456.4	98497	4.86125e+06	49.3543
30	0.000745	0.000745	98690.5	73.5	50.03	0.0008791	86.5531	98456.4	98369.9	98413.2	4.76276e+06	48.3955
31	0.000764	0.000764	98617	75.4	49.07	0.00090152	88.6824	98369.9	98281.2	98325.5	4.66434e+06	47.4378
32	0.000902	0.000901	98541.7	88.8	48.1	0.00106318	104.491	98281.2	98176.7	98229	4.56602e+06	46.4834
33	0.000886	0.000885	98452.9	87.2	47.15	0.0010443	102.526	98176.7	98074.2	98125.4	4.46779e+06	45.5314
34	0.000969	0.000969	98365.7	95.3	46.19	0.00114342	112.14	98074.2	97962	98018.1	4.36966e+06	44.5802
35	0.001027	0.001026	98270.4	100.8	45.23	0.00121068	118.601	97962	97843.4	97902.7	4.27165e+06	43.6315
36	0.001096	0.001095	98169.6	107.5	44.28	0.0012921	126.424	97843.4	97717	97780.2	4.17374e+06	42.6849
37	0.001144	0.001143	98062.1	112.1	43.33	0.00134874	131.795	97717	97585.2	97651.1	4.07596e+06	41.74
38	0.001328	0.001327	97950	130	42.37	0.00156586	152.805	97585.2	97432.4	97508.8	3.97831e+06	40.7995
39	0.001372	0.001371	97820	134.1	41.43	0.00161778	157.624	97432.4	97274.8	97353.6	3.8808e+06	39.863
40	0.001562	0.001561	97685.9	152.5	40.49	0.00184198	179.178	97274.8	97095.6	97185.2	3.78345e+06	38.9303
41	0.001692	0.00169	97533.4	164.8	39.55	0.0019942	193.628	97095.6	96902	96998.8	3.68626e+06	38.0032
42	0.001748	0.001746	97368.6	170	38.62	0.00206028	199.645	96902	96702.3	96802.2	3.58927e+06	37.0784
43	0.001924	0.001922	97198.5	186.9	37.68	0.00226796	219.317	96702.3	96483	96592.7	3.49246e+06	36.1566
44	0.002137	0.002135	97011.7	207.1	36.75	0.0025193	243.07	96483	96240	96361.5	3.39587e+06	35.2409
45	0.00222	0.002217	96804.5	214.6	35.83	0.00261606	251.77	96240	95988.2	96114.1	3.29951e+06	34.3291
46	0.002391	0.002388	96589.9	230.7	34.91	0.00281784	270.479	95988.2	95717.7	95853	3.20339e+06	33.4199
47	0.002659	0.002656	96359.2	255.9	33.99	0.00313408	299.987	95717.7	95417.7	95567.7	3.10754e+06	32.5166
48	0.002737	0.002733	96103.3	262.6	33.08	0.00322494	307.716	95417.7	95110	95263.9	3.01197e+06	31.6172
49	0.003025	0.00302	95840.7	289.5	32.17	0.0035636	338.934	95110	94771.1	94940.5	2.91671e+06	30.7214
50	0.003352	0.003347	95551.2	319.8	31.27	0.00394946	374.295	94771.1	94396.8	94583.9	2.82177e+06	29.8335
51	0.003484	0.003478	95231.4	331.3	30.37	0.00410404	387.408	94396.8	94009.4	94203.1	2.72719e+06	28.9501
52	0.003738	0.003731	94900.2	354	29.47	0.00440258	413.884	94009.4	93595.5	93802.4	2.63298e+06	28.0694
53	0.004006	0.003998	94546.1	378	28.58	0.00471764	441.55	93595.5	93153.9	93374.7	2.53918e+06	27.1934
54	0.004416	0.004407	94168.2	415	27.7	0.00520026	484.425	93153.9	92669.5	92911.7	2.44581e+06	26.324
55	0.004994	0.004981	93753.2	467	26.82	0.00587758	544.672	92669.5	92124.8	92397.2	2.35289e+06	25.465
56	0.005383	0.005369	93286.2	500.8	25.95	0.00633542	583.65	92124.8	91541.2	91833	2.2605e+06	24.6153
57	0.005861	0.005844	92785.4	542.2	25.08	0.00689592	631.261	91541.2	90909.9	91225.6	2.16866e+06	23.7725
58	0.006485	0.006464	92243.1	596.3	24.23	0.00762752	693.417	90909.9	90216.5	90563.2	2.07744e+06	22.9391
59	0.007166	0.00714	91646.9	654.4	23.38	0.0084252	760.092	90216.5	89456.4	89836.5	1.98687e+06	22.1166
60	0.008006	0.007974	90992.5	725.6	22.55	0.00940932	841.724	89456.4	88614.7	89035.6	1.89704e+06	21.3065
61	0.008741	0.008703	90266.9	785.6	21.73	0.0102695	910.032	88614.7	87704.7	88159.7	1.808e+06	20.5083
62	0.009483	0.009438	89481.3	844.5	20.91	0.0111368	976.753	87704.7	86727.9	87216.3	1.71984e+06	19.7193
63	0.010569	0.010514	88636.7	931.9	20.11	0.0124065	1075.99	86727.9	85651.9	86189.9	1.63263e+06	18.9422
64	0.011522	0.011456	87704.8	1004.7	19.31	0.0135181	1157.85	85651.9	84494.1	85073	1.54644e+06	18.1778
65	0.012419	0.012343	86700.1	1070.1	18.53	0.0145647	1230.63	84494.1	83263.4	83878.8	1.46136e+06	17.4223
66	0.013365	0.013277	85630	1136.9	17.76	0.0156669	1304.48	83263.4	81959	82611.2	1.37749e+06	16.6743
67	0.014401	0.014298	84493.1	1208.1	16.99	0.0168716	1382.78	81959	80576.2	81267.6	1.29487e+06	15.9335
68	0.015847	0.015723	83285	1309.5	16.23	0.0185531	1494.94	80576.2	79081.2	79828.7	1.21361e+06	15.2026
69	0.017635	0.01748	81975.5	1433	15.48	0.0206264	1631.16	79081.2	77450.1	78265.7	1.13378e+06	14.4863
70	0.019543	0.019354	80542.6	1558.8	14.75	0.0228377	1768.78	77450.1	75681.3	76565.7	1.05551e+06	13.7857
71	0.021787	0.021552	78983.7	1702.3	14.03	0.0254314	1924.68	75681.3	73756.6	74719	978946	13.1017
72	0.024143	0.023855	77281.5	1843.6	13.33	0.0281489	2076.17	73756.6	71680.4	72718.5	904227	12.4346
73	0.026673	0.026322	75437.9	1985.7	12.64	0.03106	2226.39	71680.4	69454.1	70567.3	831509	11.7832
74	0.030442	0.029986	73452.2	2202.5	11.97	0.0353835	2457.53	69454.1	66996.5	68225.3	760942	11.1534
75	0.033532	0.032979	71249.7	2349.7	11.32	0.0389152	2607.18	66996.5	64389.3	65692.9	692716	10.5448
76	0.036631	0.035972	68900	2478.5	10.69	0.042447	2733.13	64389.3	61656.2	63022.8	627023	9.94915
77	0.040733	0.03992	66421.5	2651.6	10.07	0.0471056	2904.35	61656.2	58751.9	60204	564001	9.36815
78	0.045237	0.044236	63769.9	2821	9.47	0.0521985	3066.76	58751.9	55685.1	57218.5	503796	8.80479
79	0.050345	0.049109	60949	2993.1	8.89	0.0579486	3226.87	55685.1	52458.2	54071.7	446578	8.259
80	0.05714	0.055553	57955.8	3219.6	8.32	0.0655525	3438.77	52458.2	49019.5	50738.8	392506	7.73582
81	0.063424	0.061474	54736.2	3364.9	7.78	0.0725393	3555.84	49019.5	45463.6	47241.5	341767	7.23447
82	0.072126	0.069616	51371.3	3576.2	7.25	0.0821469	3734.69	45463.6	41728.9	43596.3	294526	6.75576
83	0.081877	0.078657	47795.1	3759.4	6.76	0.0928153	3873.08	41728.9	37855.8	39792.4	250930	6.30597
84	0.091624	0.08761	44035.7	3858	6.29	0.10338	3913.53	37855.8	33942.3	35899.1	211137	5.88141
85	0.10384	0.098714	40177.7	3966.1	5.85	0.116483	3953.69	33942.3	29988.6	31965.5	175238	5.48211
86	0.115725	0.109395	36211.6	3961.4	5.44	0.129086	3871.11	29988.6	26117.5	28053.1	143273	5.1072
87	0.130223	0.122262	32250.2	3943	5.04	0.144269	3767.95	26117.5	22349.6	24233.5	115220	4.75455
88	0.147528	0.137393	28307.2	3889.2	4.68	0.162124	3623.39	22349.6	18726.2	20537.9	90986.1	4.43017
89	0.163125	0.150824	24418	3682.8	4.34	0.177972	3332.74	18726.2	15393.4	17059.8	70448.3	4.12949
90	0.179898	0.165051	20735.2	3422.4	4.02	0.19476	2998.03	15393.4	12395.4	13894.4	53388.5	3.84244
91	0.199669	0.181545	17312.8	3143.1	3.72	0.214223	2655.38	12395.4	9740.02	11067.7	39494.1	3.5684
92	0.224523	0.201862	14169.8	2860.3	3.44	0.238197	2320.04	9740.02	7419.97	8580	28426.4	3.3131
93	0.251156	0.223135	11309.4	2523.5	3.18	0.263299	1953.67	7419.97	5466.3	6443.14	19846.4	3.08023
94	0.272098	0.239513	8785.9	2104.3	2.95	0.282625	1544.91	5466.3	3921.39	4693.84	13403.2	2.85549
95	0.304313	0.264125	6681.6	1764.8	2.72	0.311667	1222.17	3921.39	2699.22	3310.3	8709.38	2.63099
96	0.338278	0.289339	4916.8	1422.6	2.51	0.34142	921.567	2699.22	1777.65	2238.43	5399.08	2.41199
97	0.373985	0.31507	3494.2	1100.9	2.33	0.371783	660.899	1777.65	1116.75	1447.2	3160.64	2.18397
98	0.411196	0.341072	2393.3	816.3	2.18	0.402465	449.453	1116.75	667.298	892.024	1713.44	1.92085
99	0.437569	0.359021	1577	566.2	2.04	0.423645	282.697	667.298	384.601	525.949	821.418	1.56178
100	0.488802	0.392801	1010.8	397.1	1.91	0.463505	178.264	384.601	206.336	295.468	295.468	1

## Sheet: 2014-2016 F
age	mx	qx	lx	dx	ex	qx_adj	dx_adj	lx_start	lx_end	Lx_adj	Tx_adj	ex_adj
0	0.003524	0.003518	100000	351.8	82.86	0.00415124	415.124	100000	99584.9	99792.4	8.12174e+06	81.3864
1	0.000246	0.000246	99648.2	24.5	82.15	0.00029028	28.9075	99584.9	99556	99570.4	8.02195e+06	80.5656
2	0.000137	0.000137	99623.7	13.6	81.17	0.00016166	16.0942	99556	99539.9	99547.9	7.92238e+06	79.5836
3	0.000105	0.000105	99610.1	10.4	80.18	0.0001239	12.333	99539.9	99527.5	99533.7	7.82283e+06	78.5948
4	8.1e-05	8.1e-05	99599.7	8.1	79.19	9.558e-05	9.51284	99527.5	99518	99522.8	7.7233e+06	77.6033
5	6.7e-05	6.7e-05	99591.6	6.7	78.19	7.906e-05	7.8679	99518	99510.2	99514.1	7.62378e+06	76.61
6	7.4e-05	7.4e-05	99584.9	7.3	77.2	8.732e-05	8.68923	99510.2	99501.5	99505.8	7.52426e+06	75.6163
7	7.4e-05	7.4e-05	99577.5	7.4	76.2	8.732e-05	8.68847	99501.5	99492.8	99497.1	7.42476e+06	74.6228
8	6e-05	6e-05	99570.1	6	75.21	7.08e-05	7.04409	99492.8	99485.7	99489.3	7.32526e+06	73.6286
9	6.9e-05	6.9e-05	99564.1	6.8	74.21	8.142e-05	8.10013	99485.7	99477.6	99481.7	7.22577e+06	72.6342
10	5.9e-05	5.9e-05	99557.3	5.9	73.22	6.962e-05	6.92563	99477.6	99470.7	99474.2	7.12629e+06	71.6396
11	6.1e-05	6.1e-05	99551.4	6.1	72.22	7.198e-05	7.1599	99470.7	99463.6	99467.1	7.02681e+06	70.6446
12	6e-05	6e-05	99545.4	6	71.23	7.08e-05	7.04202	99463.6	99456.5	99460	6.92735e+06	69.6496
13	0.000107	0.000107	99539.4	10.7	70.23	0.00012626	12.5574	99456.5	99444	99450.2	6.82789e+06	68.6563
14	0.000112	0.000112	99528.7	11.1	69.24	0.00013216	13.1425	99444	99430.8	99437.4	6.72844e+06	67.6651
15	0.000139	0.000139	99517.5	13.8	68.25	0.00016402	16.3086	99430.8	99414.5	99422.7	6.629e+06	66.6749
16	0.000161	0.000161	99503.7	16	67.26	0.00018998	18.8868	99414.5	99395.6	99405.1	6.52958e+06	65.6866
17	0.000154	0.000154	99487.7	15.3	66.27	0.00018172	18.0622	99395.6	99377.6	99386.6	6.43017e+06	64.6986
18	0.000209	0.000209	99472.4	20.7	65.28	0.00024662	24.5085	99377.6	99353	99365.3	6.33078e+06	63.7122
19	0.000209	0.000209	99451.7	20.8	64.29	0.00024662	24.5024	99353	99328.5	99340.8	6.23142e+06	62.7277
20	0.000205	0.000205	99430.9	20.4	63.3	0.0002419	24.0276	99328.5	99304.5	99316.5	6.13208e+06	61.7428
21	0.00022	0.00022	99410.5	21.9	62.32	0.0002596	25.7795	99304.5	99278.7	99291.6	6.03276e+06	60.758
22	0.000219	0.000219	99388.6	21.7	61.33	0.00025842	25.6556	99278.7	99253.1	99265.9	5.93347e+06	59.7735
23	0.000232	0.000232	99366.9	23.1	60.34	0.00027376	27.1715	99253.1	99225.9	99239.5	5.8342e+06	58.7891
24	0.000232	0.000232	99343.8	23	59.36	0.00027376	27.1641	99225.9	99198.7	99212.3	5.73497e+06	57.805
25	0.000249	0.000249	99320.8	24.7	58.37	0.00029382	29.1466	99198.7	99169.6	99184.2	5.63575e+06	56.8211
26	0.000273	0.000273	99296.1	27.2	57.39	0.00032214	31.9465	99169.6	99137.7	99153.6	5.53657e+06	55.8383
27	0.000271	0.000271	99268.9	26.9	56.4	0.00031978	31.7022	99137.7	99105.9	99121.8	5.43741e+06	54.8559
28	0.000329	0.000329	99242	32.6	55.42	0.00038822	38.4749	99105.9	99067.5	99086.7	5.33829e+06	53.875
29	0.000349	0.000349	99209.4	34.7	54.44	0.00041182	40.798	99067.5	99026.7	99047.1	5.23921e+06	52.8961
30	0.000384	0.000384	99174.7	38.1	53.45	0.00045312	44.871	99026.7	98981.8	99004.2	5.14016e+06	51.9186
31	0.000412	0.000412	99136.6	40.9	52.47	0.00048616	48.121	98981.8	98933.7	98957.7	5.04116e+06	50.9425
32	0.000468	0.000468	99095.8	46.4	51.5	0.00055224	54.6351	98933.7	98879	98906.4	4.9422e+06	49.9684
33	0.000492	0.000492	99049.4	48.8	50.52	0.00058056	57.4052	98879	98821.6	98850.3	4.84329e+06	48.9962
34	0.000531	0.000531	99000.6	52.6	49.54	0.00062658	61.9197	98821.6	98759.7	98790.7	4.74444e+06	48.0252
35	0.000588	0.000588	98948	58.2	48.57	0.00069384	68.5234	98759.7	98691.2	98725.5	4.64565e+06	47.0562
36	0.000655	0.000655	98889.9	64.8	47.6	0.0007729	76.2784	98691.2	98614.9	98653.1	4.54692e+06	46.09
37	0.00068	0.00068	98825.1	67.2	46.63	0.0008024	79.1286	98614.9	98535.8	98575.4	4.44827e+06	45.1256
38	0.00076	0.00076	98757.9	75	45.66	0.0008968	88.3669	98535.8	98447.4	98491.6	4.3497e+06	44.1631
39	0.000812	0.000812	98682.9	80.1	44.7	0.00095816	94.3284	98447.4	98353.1	98400.3	4.2512e+06	43.2032
40	0.000943	0.000943	98602.8	93	43.73	0.00111274	109.441	98353.1	98243.7	98298.4	4.1528e+06	42.2469
41	0.000969	0.000969	98509.8	95.5	42.77	0.00114342	112.334	98243.7	98131.3	98187.5	4.05451e+06	41.2935
42	0.00109	0.001089	98414.4	107.2	41.81	0.00128502	126.101	98131.3	98005.2	98068.3	3.95632e+06	40.3425
43	0.001162	0.001162	98307.2	114.2	40.86	0.00137116	134.381	98005.2	97870.8	97938	3.85825e+06	39.3948
44	0.001288	0.001287	98193	126.4	39.9	0.00151866	148.633	97870.8	97722.2	97796.5	3.76031e+06	38.4504
45	0.001466	0.001465	98066.6	143.7	38.96	0.0017287	168.932	97722.2	97553.3	97637.7	3.66252e+06	37.5113
46	0.001534	0.001533	97922.9	150.1	38.01	0.00180894	176.468	97553.3	97376.8	97465	3.56488e+06	36.576
47	0.001636	0.001634	97772.8	159.8	37.07	0.00192812	187.754	97376.8	97189.1	97282.9	3.46741e+06	35.6426
48	0.001769	0.001768	97613	172.5	36.13	0.00208624	202.76	97189.1	96986.3	97087.7	3.37013e+06	34.7122
49	0.001875	0.001873	97440.5	182.5	35.19	0.00221014	214.353	96986.3	96771.9	96879.1	3.27304e+06	33.7848
50	0.002144	0.002141	97257.9	208.3	34.26	0.00252638	244.483	96771.9	96527.5	96649.7	3.17616e+06	32.8626
51	0.00235	0.002347	97049.7	227.8	33.33	0.00276946	267.329	96527.5	96260.1	96393.8	3.07951e+06	31.9472
52	0.002542	0.002539	96821.9	245.8	32.41	0.00299602	288.397	96260.1	95971.7	96115.9	2.98312e+06	31.0367
53	0.002787	0.002784	96576	268.8	31.49	0.00328512	315.279	95971.7	95656.5	95814.1	2.887e+06	30.1313
54	0.003002	0.002997	96307.2	288.6	30.58	0.00353646	338.285	95656.5	95318.2	95487.3	2.79119e+06	29.231
55	0.003354	0.003349	96018.6	321.5	29.67	0.00395182	376.68	95318.2	94941.5	95129.8	2.6957e+06	28.3371
56	0.003632	0.003625	95697	346.9	28.76	0.0042775	406.112	94941.5	94535.4	94738.4	2.60057e+06	27.45
57	0.00399	0.003982	95350.1	379.7	27.87	0.00469876	444.199	94535.4	94091.2	94313.3	2.50583e+06	26.5693
58	0.004252	0.004243	94970.4	403	26.98	0.00500674	471.09	94091.2	93620.1	93855.6	2.41152e+06	25.6939
59	0.00481	0.004798	94567.4	453.7	26.09	0.00566164	530.043	93620.1	93090	93355.1	2.31767e+06	24.8263
60	0.005272	0.005258	94113.7	494.9	25.21	0.00620444	577.572	93090	92512.5	92801.3	2.22431e+06	23.9685
61	0.005669	0.005653	93618.8	529.2	24.34	0.00667054	617.108	92512.5	91895.4	92203.9	2.13151e+06	23.1173
62	0.006313	0.006293	93089.6	585.8	23.48	0.00742574	682.391	91895.4	91213	91554.2	2.0393e+06	22.2743
63	0.00682	0.006797	92503.8	628.8	22.62	0.00802046	731.57	91213	90481.4	90847.2	1.94775e+06	21.4399
64	0.007385	0.007358	91875.1	676	21.78	0.00868244	785.599	90481.4	89695.8	90088.6	1.8569e+06	20.612
65	0.007931	0.0079	91199.1	720.4	20.93	0.009322	836.144	89695.8	88859.7	89277.7	1.76681e+06	19.7901
66	0.008773	0.008734	90478.6	790.3	20.1	0.0103061	915.798	88859.7	87943.9	88401.8	1.67754e+06	18.9763
67	0.009409	0.009365	89688.4	840	19.27	0.0110507	971.841	87943.9	86972	87457.9	1.58914e+06	18.1703
68	0.010577	0.010522	88848.4	934.8	18.45	0.012416	1079.84	86972	85892.2	86432.1	1.50168e+06	17.3741
69	0.011579	0.011512	87913.6	1012.1	17.64	0.0135842	1166.77	85892.2	84725.4	85308.8	1.41525e+06	16.5897
70	0.013095	0.01301	86901.5	1130.5	16.84	0.0153518	1300.69	84725.4	83424.7	84075.1	1.32994e+06	15.8184
71	0.01452	0.014415	85771	1236.4	16.05	0.0170097	1419.03	83424.7	82005.7	82715.2	1.24586e+06	15.0621
72	0.016172	0.016043	84534.5	1356.2	15.28	0.0189307	1552.43	82005.7	80453.3	81229.5	1.16315e+06	14.3193
73	0.018227	0.018063	83178.4	1502.4	14.52	0.0213143	1714.81	80453.3	78738.5	79595.9	1.08192e+06	13.5926
74	0.020133	0.019932	81676	1628	13.78	0.0235198	1851.91	78738.5	76886.5	77812.5	1.00232e+06	12.8812
75	0.022487	0.022237	80047.9	1780	13.05	0.0262397	2017.48	76886.5	74869.1	75877.8	924508	12.1842
76	0.025469	0.025149	78267.9	1968.3	12.33	0.0296758	2221.8	74869.1	72647.3	73758.2	848631	11.5056
77	0.027962	0.027576	76299.6	2104	11.64	0.0325397	2363.92	72647.3	70283.3	71465.3	774872	10.8426
78	0.031371	0.030886	74195.5	2291.6	10.95	0.0364455	2561.51	70283.3	67721.8	69002.6	703407	10.1939
79	0.03533	0.034716	71903.9	2496.2	10.29	0.0409649	2774.22	67721.8	64947.6	66334.7	634405	9.56369
80	0.040807	0.039991	69407.7	2775.7	9.64	0.0471894	3064.84	64947.6	61882.8	63415.2	568070	8.95794
81	0.04588	0.044851	66632	2988.5	9.02	0.0529242	3275.1	61882.8	58607.7	60245.2	504655	8.37667
82	0.052508	0.051165	63643.4	3256.3	8.42	0.0603747	3538.42	58607.7	55069.3	56838.5	444409	7.81881
83	0.06021	0.05845	60387.1	3529.6	7.85	0.068971	3798.18	55069.3	51271.1	53170.2	387571	7.28925
84	0.068675	0.066395	56857.5	3775.1	7.3	0.0783461	4016.89	51271.1	47254.2	49262.6	334401	6.78812
85	0.077564	0.074668	53082.4	3963.6	6.79	0.0881082	4163.48	47254.2	43090.7	45172.5	285138	6.31221
86	0.088777	0.085003	49118.9	4175.3	6.29	0.100304	4322.15	43090.7	38768.6	40929.6	239966	5.86288
87	0.101213	0.096337	44943.6	4329.7	5.83	0.113678	4407.12	38768.6	34361.4	36565	199036	5.44335
88	0.114446	0.108251	40613.8	4396.5	5.4	0.127736	4389.2	34361.4	29972.2	32166.8	162471	5.05088
89	0.13042	0.122436	36217.3	4434.3	5	0.144474	4330.22	29972.2	25642	27807.1	130304	4.686
90	0.146632	0.136616	31783	4342.1	4.62	0.161207	4133.67	25642	21508.3	23575.2	102497	4.34767
91	0.162484	0.150275	27441	4123.7	4.28	0.177324	3813.96	21508.3	17694.4	19601.4	78921.9	4.02634
92	0.184205	0.16867	23317.3	3932.9	3.94	0.199031	3521.73	17694.4	14172.7	15933.5	59320.5	3.723
93	0.205062	0.185992	19384.4	3605.3	3.64	0.219471	3110.48	14172.7	11062.2	12617.4	43387	3.43865
94	0.227143	0.203977	15779	3218.6	3.36	0.240693	2662.59	11062.2	8399.59	9730.89	30769.5	3.16205
95	0.255416	0.226491	12560.5	2844.8	3.09	0.267259	2244.87	8399.59	6154.72	7277.16	21038.6	2.89105
96	0.285202	0.249608	9715.6	2425.1	2.85	0.294537	1812.8	6154.72	4341.93	5248.33	13761.5	2.62207
97	0.323292	0.278305	7290.5	2029	2.64	0.3284	1425.89	4341.93	2916.04	3628.98	8513.16	2.34588
98	0.349229	0.297313	5261.5	1564.3	2.46	0.350829	1023.03	2916.04	1893.01	2404.52	4884.18	2.03125
99	0.379903	0.319259	3697.2	1180.4	2.29	0.376726	713.144	1893.01	1179.86	1536.43	2479.66	1.6139
100	0.409555	0.339943	2516.8	855.6	2.13	0.401133	473.282	1179.86	706.581	943.222	943.222	1

## Sheet: 2013-2015 M
age	mx	qx	lx	dx	ex	qx_adj	dx_adj	lx_start	lx_end	Lx_adj	Tx_adj	ex_adj
0	0.004296	0.004287	100000	428.7	79.09	0.00505866	505.866	100000	99494.1	99747.1	7.73137e+06	77.5098
1	0.000321	0.000321	99571.3	31.9	78.43	0.00037878	37.6864	99494.1	99456.4	99475.3	7.63162e+06	76.7188
2	0.00017	0.00017	99539.4	16.9	77.46	0.0002006	19.951	99456.4	99436.5	99446.5	7.53215e+06	75.7407
3	0.000123	0.000123	99522.5	12.2	76.47	0.00014514	14.4322	99436.5	99422.1	99429.3	7.4327e+06	74.7537
4	9.9e-05	9.9e-05	99510.2	9.9	75.48	0.00011682	11.6145	99422.1	99410.4	99416.3	7.33327e+06	73.7633
5	8.6e-05	8.6e-05	99500.3	8.6	74.49	0.00010148	10.0882	99410.4	99400.4	99405.4	7.23386e+06	72.7713
6	9.1e-05	9.1e-05	99491.8	9.1	73.49	0.00010738	10.6736	99400.4	99389.7	99395	7.13445e+06	71.7788
7	9.7e-05	9.7e-05	99482.7	9.7	72.5	0.00011446	11.3761	99389.7	99378.3	99384	7.03506e+06	70.7866
8	7.2e-05	7.2e-05	99473	7.1	71.51	8.496e-05	8.44318	99378.3	99369.9	99374.1	6.93567e+06	69.7936
9	8.7e-05	8.7e-05	99465.9	8.6	70.51	0.00010266	10.2013	99369.9	99359.7	99364.8	6.8363e+06	68.8
10	9.7e-05	9.7e-05	99457.2	9.6	69.52	0.00011446	11.3727	99359.7	99348.3	99354	6.73693e+06	67.8074
11	9.4e-05	9.4e-05	99447.6	9.4	68.52	0.00011092	11.0197	99348.3	99337.3	99342.8	6.63758e+06	66.8149
12	9.9e-05	9.9e-05	99438.3	9.9	67.53	0.00011682	11.6046	99337.3	99325.7	99331.5	6.53824e+06	65.8224
13	0.000118	0.000118	99428.4	11.7	66.54	0.00013924	13.8301	99325.7	99311.8	99318.8	6.43891e+06	64.8307
14	0.00012	0.00012	99416.7	11.9	65.55	0.0001416	14.0626	99311.8	99297.8	99304.8	6.33959e+06	63.8397
15	0.000163	0.000163	99404.8	16.2	64.55	0.00019234	19.0989	99297.8	99278.7	99288.2	6.24028e+06	62.8502
16	0.000211	0.000211	99388.6	20.9	63.56	0.00024898	24.7184	99278.7	99254	99266.3	6.14099e+06	61.8638
17	0.000294	0.000294	99367.7	29.2	62.58	0.00034692	34.4332	99254	99219.5	99236.7	6.04173e+06	60.882
18	0.000417	0.000417	99338.4	41.4	61.59	0.00049206	48.822	99219.5	99170.7	99195.1	5.94249e+06	59.9071
19	0.000475	0.000475	99297.1	47.2	60.62	0.0005605	55.5852	99170.7	99115.1	99142.9	5.8433e+06	58.9381
20	0.000462	0.000461	99249.9	45.8	59.65	0.00054398	53.9166	99115.1	99061.2	99088.2	5.74415e+06	57.9701
21	0.000491	0.000491	99204.1	48.7	58.68	0.00057938	57.3941	99061.2	99003.8	99032.5	5.64506e+06	57.0021
22	0.000471	0.000471	99155.4	46.7	57.7	0.00055578	55.0243	99003.8	98948.8	98976.3	5.54603e+06	56.0339
23	0.000541	0.000541	99108.8	53.6	56.73	0.00063838	63.1669	98948.8	98885.6	98917.2	5.44706e+06	55.0668
24	0.000541	0.000541	99055.2	53.5	55.76	0.00063838	63.1266	98885.6	98822.5	98854.1	5.34814e+06	54.1014
25	0.000584	0.000584	99001.6	57.8	54.79	0.00068912	68.1006	98822.5	98754.4	98788.4	5.24928e+06	53.1366
26	0.000616	0.000615	98943.8	60.9	53.82	0.0007257	71.6661	98754.4	98682.7	98718.6	5.1505e+06	52.1735
27	0.000636	0.000636	98882.9	62.9	52.86	0.00075048	74.0594	98682.7	98608.7	98645.7	5.05178e+06	51.2113
28	0.000631	0.000631	98820	62.3	51.89	0.00074458	73.422	98608.7	98535.2	98572	4.95313e+06	50.2489
29	0.000682	0.000682	98757.7	67.4	50.92	0.00080476	79.2972	98535.2	98455.9	98495.6	4.85456e+06	49.2871
30	0.00073	0.00073	98690.3	72	49.96	0.0008614	84.81	98455.9	98371.1	98413.5	4.75606e+06	48.3273
31	0.000762	0.000762	98618.2	75.1	48.99	0.00089916	88.4514	98371.1	98282.7	98326.9	4.65765e+06	47.369
32	0.000873	0.000873	98543.1	86	48.03	0.00103014	101.245	98282.7	98181.4	98232.1	4.55932e+06	46.4138
33	0.000867	0.000867	98457.1	85.3	47.07	0.00102306	100.446	98181.4	98081	98131.2	4.46109e+06	45.4605
34	0.000952	0.000952	98371.8	93.6	46.11	0.00112336	110.18	98081	97970.8	98025.9	4.36296e+06	44.5082
35	0.001026	0.001026	98278.1	100.8	45.16	0.00121068	118.611	97970.8	97852.2	97911.5	4.26493e+06	43.5591
36	0.001089	0.001089	98177.3	106.9	44.2	0.00128502	125.742	97852.2	97726.5	97789.3	4.16702e+06	42.6122
37	0.001189	0.001189	98070.4	116.6	43.25	0.00140302	137.112	97726.5	97589.3	97657.9	4.06923e+06	41.6682
38	0.001363	0.001362	97953.8	133.4	42.3	0.00160716	156.842	97589.3	97432.5	97510.9	3.97158e+06	40.7295
39	0.001404	0.001403	97820.4	137.3	41.36	0.00165554	161.303	97432.5	97271.2	97351.9	3.87407e+06	39.7945
40	0.001555	0.001554	97683.2	151.8	40.41	0.00183372	178.368	97271.2	97092.8	97182	3.77671e+06	38.8623
41	0.001662	0.001661	97531.4	162	39.48	0.00195998	190.3	97092.8	96902.5	96997.7	3.67953e+06	37.9342
42	0.001773	0.001772	97369.4	172.5	38.54	0.00209096	202.619	96902.5	96699.9	96801.2	3.58253e+06	37.0092
43	0.001857	0.001855	97196.9	180.3	37.61	0.0021889	211.666	96699.9	96488.2	96594.1	3.48573e+06	36.0864
44	0.002067	0.002065	97016.6	200.3	36.68	0.0024367	235.113	96488.2	96253.1	96370.7	3.38914e+06	35.1677
45	0.002248	0.002246	96816.3	217.4	35.75	0.00265028	255.098	96253.1	95998	96125.6	3.29277e+06	34.2548
46	0.00238	0.002377	96598.8	229.6	34.83	0.00280486	269.261	95998	95728.8	95863.4	3.19664e+06	33.3458
47	0.002562	0.002559	96369.2	246.6	33.91	0.00301962	289.065	95728.8	95439.7	95584.2	3.10078e+06	32.4403
48	0.002693	0.00269	96122.6	258.5	33	0.0031742	302.945	95439.7	95136.8	95288.2	3.00519e+06	31.5379
49	0.003008	0.003004	95864.1	287.9	32.09	0.00354472	337.233	95136.8	94799.5	94968.2	2.90991e+06	30.6409
50	0.003225	0.00322	95576.1	307.8	31.18	0.0037996	360.2	94799.5	94439.3	94619.4	2.81494e+06	29.7501
51	0.003468	0.003462	95268.4	329.8	30.28	0.00408516	385.8	94439.3	94053.5	94246.4	2.72032e+06	28.8639
52	0.003709	0.003702	94938.6	351.5	29.38	0.00436836	410.86	94053.5	93642.7	93848.1	2.62607e+06	27.9822
53	0.004041	0.004033	94587.1	381.4	28.49	0.00475894	445.64	93642.7	93197	93419.9	2.53222e+06	27.1058
54	0.004506	0.004496	94205.6	423.5	27.61	0.00530528	494.436	93197	92702.6	92949.8	2.4388e+06	26.2379
55	0.004882	0.00487	93782.1	456.7	26.73	0.0057466	532.725	92702.6	92169.9	92436.2	2.34585e+06	25.3781
56	0.005366	0.005351	93325.4	499.4	25.86	0.00631418	581.977	92169.9	91587.9	91878.9	2.25342e+06	24.526
57	0.005996	0.005978	92825.9	554.9	24.99	0.00705404	646.065	91587.9	90941.8	91264.9	2.16154e+06	23.6842
58	0.006598	0.006576	92271	606.8	24.14	0.00775968	705.68	90941.8	90236.2	90589	2.07027e+06	22.8535
59	0.007308	0.007282	91664.2	667.5	23.3	0.00859276	775.378	90236.2	89460.8	89848.5	1.97969e+06	22.0336
60	0.00811	0.008077	90996.7	735	22.46	0.00953086	852.638	89460.8	88608.1	89034.5	1.88984e+06	21.2259
61	0.008759	0.008721	90261.7	787.2	21.64	0.0102908	911.847	88608.1	87696.3	88152.2	1.8008e+06	20.4283
62	0.009638	0.009592	89474.6	858.2	20.83	0.0113186	992.596	87696.3	86703.7	87200	1.71265e+06	19.6405
63	0.010543	0.010487	88616.4	929.3	20.03	0.0123747	1072.93	86703.7	85630.8	86167.2	1.62545e+06	18.8639
64	0.011538	0.011472	87687	1006	19.23	0.013537	1159.18	85630.8	84471.6	85051.2	1.53928e+06	18.0983
65	0.012404	0.012328	86681.1	1068.6	18.45	0.014547	1228.81	84471.6	83242.8	83857.2	1.45423e+06	17.3418
66	0.013146	0.013061	85612.5	1118.1	17.67	0.015412	1282.94	83242.8	81959.8	82601.3	1.37037e+06	16.5902
67	0.014504	0.0144	84494.4	1216.7	16.9	0.016992	1392.66	81959.8	80567.2	81263.5	1.28777e+06	15.8469
68	0.015931	0.015805	83277.7	1316.2	16.14	0.0186499	1502.57	80567.2	79064.6	79815.9	1.20651e+06	15.1162
69	0.01798	0.01782	81961.4	1460.5	15.39	0.0210276	1662.54	79064.6	77402.1	78233.3	1.12669e+06	14.4017
70	0.019674	0.019482	80500.9	1568.3	14.66	0.0229888	1779.38	77402.1	75622.7	76512.4	1.04846e+06	13.7031
71	0.021797	0.021562	78932.6	1701.9	13.94	0.0254432	1924.08	75622.7	73698.6	74660.7	971948	13.0182
72	0.025054	0.024744	77230.7	1911	13.24	0.0291979	2151.85	73698.6	71546.8	72622.7	897287	12.3555
73	0.027359	0.02699	75319.7	2032.9	12.56	0.0318482	2278.64	71546.8	69268.1	70407.4	824665	11.7127
74	0.030784	0.030317	73286.8	2221.9	11.9	0.0357741	2478	69268.1	66790.1	68029.1	754257	11.0873
75	0.033613	0.033058	71064.9	2349.3	11.25	0.0390084	2605.38	66790.1	64184.7	65487.4	686228	10.4788
76	0.03707	0.036396	68715.7	2501	10.62	0.0429473	2756.56	64184.7	61428.2	62806.5	620741	9.88339
77	0.040851	0.040033	66214.7	2650.8	10	0.0472389	2901.8	61428.2	58526.4	59977.3	557934	9.30243
78	0.045804	0.044778	63563.9	2846.3	9.4	0.052838	3092.42	58526.4	55434	56980.2	497957	8.73913
79	0.0507	0.049447	60717.6	3002.3	8.82	0.0583475	3234.43	55434	52199.5	53816.7	440977	8.19404
80	0.058087	0.056448	57715.3	3257.9	8.25	0.0666086	3476.94	52199.5	48722.6	50461.1	387160	7.67245
81	0.064529	0.062512	54457.4	3404.2	7.71	0.0737642	3593.98	48722.6	45128.6	46925.6	336699	7.17517
82	0.073849	0.071219	51053.2	3636	7.19	0.0840384	3792.54	45128.6	41336.1	43232.3	289773	6.7027
83	0.082797	0.079506	47417.2	3769.9	6.71	0.0938171	3878.03	41336.1	37458	39397.1	246541	6.25785
84	0.092609	0.08851	43647.3	3863.2	6.24	0.104442	3912.19	37458	33545.9	35502	207144	5.83472
85	0.105674	0.100371	39784	3993.2	5.8	0.118438	3973.1	33545.9	29572.8	31559.3	171642	5.43871
86	0.117581	0.111052	35790.9	3974.7	5.39	0.131041	3875.26	29572.8	25697.5	27635.1	140083	5.06901
87	0.131721	0.123582	31816.2	3931.9	5	0.145827	3747.38	25697.5	21950.1	23823.8	112448	4.71997
88	0.148645	0.138361	27884.3	3858.1	4.64	0.163266	3583.71	21950.1	18366.4	20158.3	88623.8	4.3964
89	0.165056	0.152473	24026.2	3663.3	4.3	0.179918	3304.45	18366.4	15062	16714.2	68465.5	4.09625
90	0.181945	0.166774	20362.9	3396	3.99	0.196793	2964.09	15062	12097.9	13579.9	51751.3	3.81087
91	0.202871	0.184188	16966.9	3125.1	3.69	0.217342	2629.37	12097.9	9468.5	10783.2	38171.4	3.5399
92	0.229677	0.206018	13841.8	2851.7	3.41	0.243101	2301.8	9468.5	7166.69	8317.6	27388.2	3.29281
93	0.249597	0.221904	10990.1	2438.8	3.16	0.261847	1876.58	7166.69	5290.12	6228.41	19070.6	3.06188
94	0.274357	0.241261	8551.4	2063.1	2.92	0.284688	1506.03	5290.12	3784.09	4537.1	12842.2	2.83049
95	0.30794	0.266853	6488.3	1731.4	2.69	0.314887	1191.56	3784.09	2592.53	3188.31	8305.12	2.60487
96	0.34931	0.297372	4756.8	1414.6	2.49	0.350899	909.715	2592.53	1682.81	2137.67	5116.82	2.39364
97	0.376224	0.316657	3342.3	1058.4	2.33	0.373655	628.792	1682.81	1054.02	1368.42	2979.15	2.17708
98	0.414725	0.343497	2283.9	784.5	2.17	0.405326	427.222	1054.02	626.798	840.409	1610.73	1.9166
99	0.441472	0.361644	1499.4	542.3	2.05	0.42674	267.48	626.798	359.318	493.058	770.321	1.56233
100	0.479942	0.387059	957.2	370.5	1.93	0.45673	164.111	359.318	195.207	277.263	277.263	1

## Sheet: 2013-2015 F
age	mx	qx	lx	dx	ex	qx_adj	dx_adj	lx_start	lx_end	Lx_adj	Tx_adj	ex_adj
0	0.003488	0.003482	100000	348.2	82.82	0.00410876	410.876	100000	99589.1	99794.6	8.1186e+06	81.3531
1	0.000256	0.000256	99651.8	25.5	82.11	0.00030208	30.0839	99589.1	99559	99574.1	8.01881e+06	80.5311
2	0.000134	0.000134	99626.3	13.4	81.13	0.00015812	15.7423	99559	99543.3	99551.2	7.91923e+06	79.5494
3	0.00011	0.00011	99613	11	80.14	0.0001298	12.9207	99543.3	99530.4	99536.8	7.81968e+06	78.5607
4	8.1e-05	8.1e-05	99602	8.1	79.15	9.558e-05	9.51311	99530.4	99520.9	99525.6	7.72014e+06	77.5694
5	7.2e-05	7.2e-05	99593.9	7.1	78.15	8.496e-05	8.45529	99520.9	99512.4	99516.6	7.62062e+06	76.5763
6	7.5e-05	7.5e-05	99586.7	7.5	77.16	8.85e-05	8.80685	99512.4	99503.6	99508	7.5211e+06	75.5829
7	7.9e-05	7.9e-05	99579.3	7.9	76.16	9.322e-05	9.27573	99503.6	99494.3	99499	7.42159e+06	74.5897
8	7.1e-05	7.1e-05	99571.4	7	75.17	8.378e-05	8.33563	99494.3	99486	99490.2	7.32209e+06	73.5962
9	6.6e-05	6.6e-05	99564.4	6.6	74.18	7.788e-05	7.74797	99486	99478.2	99482.1	7.2226e+06	72.602
10	6.9e-05	6.9e-05	99557.8	6.9	73.18	8.142e-05	8.09952	99478.2	99470.1	99474.2	7.12312e+06	71.6077
11	6e-05	6e-05	99550.9	5.9	72.19	7.08e-05	7.04249	99470.1	99463.1	99466.6	7.02365e+06	70.6131
12	6e-05	6e-05	99545	6	71.19	7.08e-05	7.04199	99463.1	99456.1	99459.6	6.92418e+06	69.618
13	0.000106	0.000106	99539	10.5	70.19	0.00012508	12.44	99456.1	99443.6	99449.8	6.82472e+06	68.6248
14	0.000112	0.000112	99528.5	11.2	69.2	0.00013216	13.1425	99443.6	99430.5	99437	6.72527e+06	67.6335
15	0.000139	0.000139	99517.3	13.9	68.21	0.00016402	16.3086	99430.5	99414.2	99422.3	6.62584e+06	66.6433
16	0.000157	0.000157	99503.5	15.6	67.22	0.00018526	18.4175	99414.2	99395.8	99405	6.52641e+06	65.6548
17	0.000153	0.000153	99487.9	15.2	66.23	0.00018054	17.9449	99395.8	99377.8	99386.8	6.42701e+06	64.6666
18	0.000199	0.000199	99472.6	19.8	65.24	0.00023482	23.3359	99377.8	99354.5	99366.1	6.32762e+06	63.6799
19	0.000209	0.000209	99452.8	20.8	64.25	0.00024662	24.5028	99354.5	99330	99342.2	6.22825e+06	62.6949
20	0.000201	0.000201	99432	20	63.27	0.00023718	23.5591	99330	99306.4	99318.2	6.12891e+06	61.7099
21	0.000204	0.000204	99412	20.3	62.28	0.00024072	23.905	99306.4	99282.5	99294.5	6.02959e+06	60.7244
22	0.000213	0.000213	99391.8	21.2	61.29	0.00025134	24.9537	99282.5	99257.5	99270	5.9303e+06	59.7391
23	0.000232	0.000232	99370.6	23	60.3	0.00027376	27.1727	99257.5	99230.4	99244	5.83103e+06	58.7545
24	0.000215	0.000215	99347.5	21.3	59.32	0.0002537	25.1747	99230.4	99205.2	99217.8	5.73179e+06	57.7697
25	0.000252	0.000252	99326.2	25.1	58.33	0.00029736	29.4997	99205.2	99175.7	99190.5	5.63257e+06	56.7854
26	0.000279	0.000279	99301.1	27.7	57.34	0.00032922	32.6506	99175.7	99143.1	99159.4	5.53338e+06	55.8029
27	0.000263	0.000263	99273.4	26.1	56.36	0.00031034	30.7681	99143.1	99112.3	99127.7	5.43422e+06	54.8204
28	0.000326	0.000326	99247.3	32.4	55.38	0.00038468	38.1265	99112.3	99074.2	99093.2	5.33509e+06	53.8391
29	0.000337	0.000337	99214.9	33.4	54.39	0.00039766	39.3978	99074.2	99034.8	99054.5	5.236e+06	52.8598
30	0.000382	0.000382	99181.5	37.9	53.41	0.00045076	44.6409	99034.8	98990.1	99012.4	5.13694e+06	51.8818
31	0.000413	0.000413	99143.6	40.9	52.43	0.00048734	48.2418	98990.1	98941.9	98966	5.03793e+06	50.9057
32	0.000445	0.000445	99102.7	44.1	51.45	0.0005251	51.9544	98941.9	98889.9	98915.9	4.93896e+06	49.9309
33	0.000472	0.000472	99058.6	46.8	50.48	0.00055696	55.0777	98889.9	98834.8	98862.4	4.84005e+06	48.9574
34	0.000525	0.000525	99011.8	52	49.5	0.0006195	61.2282	98834.8	98773.6	98804.2	4.74119e+06	47.9857
35	0.000587	0.000587	98959.9	58.1	48.53	0.00069266	68.4165	98773.6	98705.2	98739.4	4.64238e+06	47.0165
36	0.000654	0.000654	98901.8	64.7	47.55	0.00077172	76.1728	98705.2	98629	98667.1	4.54364e+06	46.0502
37	0.00067	0.00067	98837.1	66.2	46.58	0.0007906	77.9761	98629	98551.1	98590	4.44498e+06	45.0854
38	0.000746	0.000745	98770.9	73.6	45.62	0.0008791	86.6362	98551.1	98464.4	98507.7	4.34639e+06	44.1223
39	0.000831	0.00083	98697.3	81.9	44.65	0.0009794	96.436	98464.4	98368	98416.2	4.24788e+06	43.1624
40	0.000912	0.000912	98615.3	89.9	43.69	0.00107616	105.86	98368	98262.1	98315	4.14946e+06	42.2058
41	0.000949	0.000948	98525.4	93.4	42.72	0.00111864	109.92	98262.1	98152.2	98207.2	4.05115e+06	41.251
42	0.001079	0.001079	98431.9	106.2	41.76	0.00127322	124.969	98152.2	98027.2	98089.7	3.95294e+06	40.2992
43	0.00116	0.00116	98325.8	114	40.81	0.0013688	134.18	98027.2	97893	97960.1	3.85485e+06	39.3512
44	0.001279	0.001278	98211.7	125.5	39.86	0.00150804	147.627	97893	97745.4	97819.2	3.75689e+06	38.4065
45	0.001394	0.001393	98086.2	136.6	38.91	0.00164374	160.668	97745.4	97584.8	97665.1	3.65907e+06	37.4655
46	0.001482	0.001481	97949.6	145	37.96	0.00174758	170.537	97584.8	97414.2	97499.5	3.56141e+06	36.5274
47	0.001614	0.001612	97804.6	157.7	37.02	0.00190216	185.297	97414.2	97228.9	97321.6	3.46391e+06	35.5924
48	0.001752	0.00175	97646.9	170.9	36.07	0.002065	200.778	97228.9	97028.1	97128.5	3.36658e+06	34.6611
49	0.001905	0.001903	97476	185.5	35.14	0.00224554	217.881	97028.1	96810.3	96919.2	3.26946e+06	33.7338
50	0.002165	0.002162	97290.5	210.4	34.2	0.00255116	246.978	96810.3	96563.3	96686.8	3.17254e+06	32.8125
51	0.002309	0.002306	97080.1	223.9	33.28	0.00272108	262.756	96563.3	96300.5	96431.9	3.07585e+06	31.8966
52	0.00253	0.002526	96856.2	244.7	32.35	0.00298068	287.041	96300.5	96013.5	96157	2.97942e+06	30.9849
53	0.002801	0.002797	96611.5	270.2	31.43	0.00330046	316.889	96013.5	95696.6	95855	2.88326e+06	30.0794
54	0.002999	0.002994	96341.3	288.5	30.52	0.00353292	338.088	95696.6	95358.5	95527.6	2.78741e+06	29.1791
55	0.003367	0.003362	96052.8	322.9	29.61	0.00396716	378.302	95358.5	94980.2	95169.4	2.69188e+06	28.2851
56	0.00363	0.003623	95729.9	346.8	28.71	0.00427514	406.054	94980.2	94574.2	94777.2	2.59671e+06	27.398
57	0.00401	0.004002	95383.1	381.7	27.81	0.00472236	446.613	94574.2	94127.5	94350.8	2.50193e+06	26.5173
58	0.004249	0.00424	95001.4	402.8	26.92	0.0050032	470.939	94127.5	93656.6	93892.1	2.40758e+06	25.642
59	0.004703	0.004692	94598.6	443.9	26.03	0.00553656	518.535	93656.6	93138.1	93397.3	2.31369e+06	24.7725
60	0.005246	0.005232	94154.7	492.6	25.15	0.00617376	575.012	93138.1	92563.1	92850.6	2.22029e+06	23.9125
61	0.005733	0.005717	93662.1	535.5	24.28	0.00674606	624.436	92563.1	91938.6	92250.8	2.12744e+06	23.0615
62	0.006228	0.006209	93126.7	578.2	23.42	0.00732662	673.599	91938.6	91265	91601.8	2.03519e+06	22.2178
63	0.006822	0.006799	92548.5	629.3	22.56	0.00802282	732.203	91265	90532.8	90898.9	1.94359e+06	21.3819
64	0.007331	0.007305	91919.2	671.4	21.71	0.0086199	780.384	90532.8	89752.4	90142.6	1.85269e+06	20.5529
65	0.008017	0.007985	91247.8	728.6	20.87	0.0094223	845.674	89752.4	88906.8	89329.6	1.76255e+06	19.7308
66	0.008522	0.008486	90519.2	768.1	20.03	0.0100135	890.266	88906.8	88016.5	88461.6	1.67322e+06	18.9146
67	0.009528	0.009483	89751.1	851.1	19.2	0.0111899	984.899	88016.5	87031.6	87524	1.58476e+06	18.1065
68	0.010728	0.010671	88899.9	948.6	18.38	0.0125918	1095.88	87031.6	85935.7	86483.7	1.49723e+06	17.3123
69	0.011714	0.011646	87951.3	1024.2	17.57	0.0137423	1180.95	85935.7	84754.8	85345.2	1.41075e+06	16.5299
70	0.013099	0.013014	86927.1	1131.2	16.77	0.0153565	1301.54	84754.8	83453.2	84104	1.3254e+06	15.7591
71	0.01444	0.014337	85795.8	1230	15.99	0.0169177	1411.83	83453.2	82041.4	82747.3	1.2413e+06	15.0011
72	0.016243	0.016112	84565.8	1362.5	15.21	0.0190122	1559.78	82041.4	80481.6	81261.5	1.15855e+06	14.2571
73	0.018445	0.018277	83203.3	1520.7	14.45	0.0215669	1735.74	80481.6	78745.9	79613.7	1.07729e+06	13.5315
74	0.020512	0.020304	81682.6	1658.5	13.71	0.0239587	1886.65	78745.9	76859.2	77802.5	997676	12.8232
75	0.02269	0.022435	80024.1	1795.3	12.99	0.0264733	2034.72	76859.2	74824.5	75841.9	919874	12.1288
76	0.025394	0.025075	78228.8	1961.6	12.27	0.0295885	2213.94	74824.5	72610.6	73717.5	844032	11.4495
77	0.028224	0.027831	76267.2	2122.6	11.58	0.0328406	2384.57	72610.6	70226	71418.3	770314	10.786
78	0.031386	0.030901	74144.6	2291.1	10.89	0.0364632	2560.66	70226	67665.3	68945.6	698896	10.1369
79	0.036057	0.035419	71853.4	2545	10.23	0.0417944	2828.03	67665.3	64837.3	66251.3	629950	9.5085
80	0.041387	0.040548	69308.5	2810.3	9.58	0.0478466	3102.25	64837.3	61735	63286.2	563699	8.90714
81	0.046702	0.045637	66498.2	3034.8	8.97	0.0538517	3324.53	61735	58410.5	60072.8	500413	8.33011
82	0.053337	0.051952	63463.4	3297	8.37	0.0613034	3580.76	58410.5	54829.7	56620.1	440340	7.77709
83	0.060476	0.058701	60166.4	3531.8	7.8	0.0692672	3797.9	54829.7	51031.8	52930.8	383720	7.24946
84	0.069865	0.067507	56634.6	3823.2	7.26	0.0796583	4065.11	51031.8	46966.7	48999.3	330789	6.7509
85	0.078984	0.075984	52811.3	4012.8	6.75	0.0896611	4211.09	46966.7	42755.6	44861.2	281790	6.28137
86	0.089273	0.085458	48798.5	4170.2	6.26	0.10084	4311.5	42755.6	38444.1	40599.9	236929	5.8357
87	0.102201	0.097232	44628.3	4339.3	5.8	0.114734	4410.84	38444.1	34033.3	36238.7	196329	5.41765
88	0.114676	0.108458	40289	4369.6	5.37	0.12798	4355.6	34033.3	29677.7	31855.5	160090	5.0255
89	0.130902	0.122861	35919.4	4413.1	4.96	0.144976	4302.55	29677.7	25375.2	27526.4	128234	4.65859
90	0.147478	0.13735	31506.3	4327.4	4.59	0.162073	4112.63	25375.2	21262.5	23318.8	100708	4.31874
91	0.164238	0.151775	27178.9	4125.1	4.24	0.179094	3808	21262.5	17454.5	19358.5	77389.2	3.99768
92	0.185987	0.170163	23053.8	3922.9	3.91	0.200792	3504.73	17454.5	13949.8	15702.2	58030.7	3.69571
93	0.204649	0.185652	19130.9	3551.7	3.61	0.219069	3055.97	13949.8	10893.8	12421.8	42328.5	3.4076
94	0.232652	0.208409	15579.2	3246.8	3.32	0.245923	2679.04	10893.8	8214.78	9554.3	29906.7	3.13019
95	0.258592	0.228985	12332.4	2823.9	3.06	0.270202	2219.65	8214.78	5995.13	7104.96	20352.4	2.86454
96	0.29828	0.259568	9508.4	2468.1	2.82	0.30629	1836.25	5995.13	4158.88	5077	13247.5	2.60931
97	0.319973	0.275842	7040.4	1942	2.63	0.325494	1353.69	4158.88	2805.19	3482.04	8170.47	2.34646
98	0.348877	0.297059	5098.3	1514.5	2.45	0.35053	983.303	2805.19	1821.89	2313.54	4688.44	2.02652
99	0.38456	0.322541	3583.8	1155.9	2.27	0.380598	693.408	1821.89	1128.48	1475.18	2374.9	1.6099
100	0.414873	0.343598	2427.9	834.2	2.11	0.405446	457.538	1128.48	670.943	899.712	899.712	1

[truncated: 6 more sheets: 2012-2014 M, 2012-2014 F, 2011-2013 M, 2011-2013 F, LE_MALES_ADJ, LE_FEMALES_ADJ]
