# Supplementary material for: Most degenerative cervical myelopathy remains undiagnosed, particularly amongst the elderly: modelling the prevalence of degenerative cervical myelopathy in the United Kingdom
Source: J Neurol. 2022 Sep 2;270(1):311–9. doi: 10.1007/s00415-022-11349-8 (PMC9813047; doi:10.1007/s00415-022-11349-8)
Supplement: Supplementary file 3 — Supplementary file3 (R 2 KB) [file 415_2022_11349_MOESM3_ESM.r]

cohort_A <- ggplot(prev, aes(Age, prev_pc, group=year)) +
  #geom_col(position="dodge") +
  geom_line(aes(alpha=year)) +
  theme_classic() +
  xlab("Age Group (years)") +
  ylab("Estimated DCM Prevalence (%)") +
  ggtitle("Estimated DCM Prevalence by Age Group & Year of Survey")+
  theme(axis.text.x = element_text(angle = 45, hjust=1))
#Plot prevalence vs age (with year groupings)

cohort_B <- ggplot(prev, aes(year, prev_pc, group=Age)) +
  #geom_col(position="dodge") +
  geom_line(aes(alpha=Age)) +
  theme_classic() +
  xlab("Year") +
  ylab("Estimated DCM Prevalence (%") +
  ggtitle("Estimated DCM Prevalence by Year of Survey & Age Group")
#Plot prevalence vs year (with age groupings)

prev_mid <- prev %>% 
  rowwise() %>%
  mutate(min = as.numeric(unlist(str_extract_all(`Age`, "\\d+"))[1]),
         max = as.numeric(unlist(str_extract_all(`Age`, "\\d+"))[2]),
         Age_mid = mean(c(min,max))) %>%
  ungroup() %>%
  select(-min, -max)
#Calculate mid-age for each age group

prev_mid <- transform(prev_mid, year = as.numeric(year))
#Reassign year of survey as a number

prev_mid <-mutate(prev_mid, year_birth = year-Age_mid)
#Calculate year of birth

cohort_C <-ggplot(prev_mid, aes(Age, prev_pc, group=year_birth, color=year_birth)) +
  geom_smooth(method = "lm", se = FALSE) +
  geom_point() +
  theme_classic() +
  xlab("Age Group (years)") +
  ylab("Estimated DCM Prevalence (%)") +
  ggtitle("Estimated DCM Prevalence by Age Group & Year of Birth")+
  theme(axis.text.x = element_text(angle = 45, hjust=1))+
  scale_color_binned(type = "viridis")+
  labs(colour="Birth Cohort")


cohort_D <- ggplot(data=prev_mid, mapping=aes(x=year_birth, y=prev_pc, color=Age)) +
  geom_point() +
  geom_smooth(method = "lm", se = FALSE) +
  theme_classic() +
  xlab("Year of Birth") +
  ylab("Estimated DCM Prevalence (%)") +
  ggtitle("Estimated DCM Prevalence by Year of Birth & Age Group")+
  scale_fill_viridis_c()

Fig_Cohort_Effect <- plot_grid(cohort_A, cohort_B, cohort_C, cohort_D, labels = "AUTO")
save_plot("Fig_Cohort_Effect.pdf", Fig_Cohort_Effect, base_height = 10, base_width = 16.2)
