# Supplementary material for: Most degenerative cervical myelopathy remains undiagnosed, particularly amongst the elderly: modelling the prevalence of degenerative cervical myelopathy in the United Kingdom
Source: J Neurol. 2022 Sep 2;270(1):311–9. doi: 10.1007/s00415-022-11349-8 (PMC9813047; doi:10.1007/s00415-022-11349-8)
Supplement: Supplementary file 4 — Supplementary file4 (CSV 7 KB) [file 415_2022_11349_MOESM4_ESM.csv]

Age	2012	2013	2014	2015	2016	2017	2018
0	696,441	676,531	664,183	662,977	669,103	653,467	637,834
1	684,026	701,281	682,703	670,993	669,817	674,807	659,890
2	674,386	688,777	707,024	688,932	677,469	675,045	681,032
3	665,744	678,113	694,107	712,587	694,761	682,356	680,758
4	672,759	669,428	682,940	699,191	717,896	699,250	687,213
5	651,473	676,035	673,956	687,611	703,755	721,708	703,391
6	638,419	654,334	679,645	677,724	691,506	707,075	725,210
7	610,955	641,065	657,784	683,397	681,478	694,480	710,174
8	600,238	613,614	644,277	661,182	686,819	684,370	697,777
9	582,497	602,871	616,703	647,549	664,708	689,769	687,314
10	571,373	585,128	605,945	620,073	651,144	667,818	693,071
11	586,219	574,278	588,343	609,790	623,877	654,366	671,108
12	601,871	589,178	577,811	592,130	613,777	627,407	658,113
13	620,278	604,563	592,716	581,609	595,930	616,975	630,959
14	628,130	623,246	608,240	596,693	585,526	599,472	620,868
15	645,417	630,796	627,179	612,676	601,534	589,606	603,746
16	646,317	647,865	634,876	631,635	617,703	605,724	593,955
17	646,767	649,348	653,269	641,107	638,474	623,262	612,205
18	670,895	650,210	655,753	661,031	648,918	645,133	630,236
19	676,910	676,533	659,877	666,840	672,781	657,005	656,433
20	705,163	685,020	688,589	673,761	680,387	683,225	669,694
21	728,804	712,611	696,363	701,685	685,748	689,511	694,390
22	725,244	738,885	725,657	712,095	715,536	696,484	703,885
23	725,112	735,438	751,543	740,862	726,123	725,250	710,202
24	737,228	731,784	744,265	763,854	752,162	731,671	734,483
25	723,675	743,135	739,681	754,595	773,554	757,328	739,076
26	734,767	729,067	750,246	749,216	763,613	777,368	762,933
27	740,472	739,435	734,985	759,356	757,456	766,804	781,262
28	726,009	743,968	744,417	742,544	767,042	760,183	769,510
29	734,654	729,727	749,053	752,257	749,922	769,941	763,143
30	735,633	737,246	733,085	754,383	757,634	750,908	771,626
31	742,920	737,807	740,124	737,768	758,621	758,385	752,425
32	745,426	744,529	739,988	744,176	741,533	759,405	760,433
33	715,532	746,160	746,297	742,944	746,768	742,057	760,467
34	667,706	716,283	747,715	748,757	745,067	746,645	742,646
35	657,268	667,971	717,222	749,992	750,423	745,156	747,355
36	668,419	657,506	668,867	719,287	751,937	751,170	745,970
37	681,331	668,412	658,257	670,798	721,171	751,999	750,994
38	693,126	681,869	669,407	660,061	672,364	721,545	751,689
39	723,209	693,416	682,251	670,780	661,116	672,773	721,475
40	753,237	723,557	693,835	683,903	672,257	661,552	672,988
41	777,487	753,328	723,529	694,559	684,648	672,434	661,587
42	759,000	777,647	753,580	724,677	696,493	685,495	673,229
43	776,811	758,751	777,644	754,561	725,840	696,865	685,692
44	776,181	776,610	758,816	778,754	756,028	726,412	697,088
45	787,707	775,854	776,700	759,786	779,687	756,155	726,278
46	788,277	787,082	775,852	777,437	760,798	779,708	756,102
47	792,104	787,762	787,049	776,611	777,816	760,419	779,456
48	784,876	791,234	787,545	787,611	776,814	777,432	760,189
49	768,644	783,842	791,217	787,915	787,964	776,394	777,217
50	752,093	767,490	783,475	791,066	787,783	787,115	775,934
51	726,090	750,609	766,662	783,305	790,516	786,693	786,339
52	697,011	724,408	749,793	765,857	782,476	789,137	785,536
53	681,684	695,250	723,407	748,704	764,921	781,098	787,954
54	666,643	679,756	693,951	722,068	747,399	763,153	779,688
55	642,045	664,642	678,012	692,374	720,501	745,219	761,252
56	620,038	639,761	662,868	676,158	690,480	718,187	742,901
57	598,032	617,562	637,850	661,089	674,170	688,112	715,910
58	600,224	595,109	615,181	635,797	658,879	671,436	685,060
59	593,330	597,150	592,670	612,904	633,630	656,080	668,206
60	577,472	589,930	594,213	590,280	610,494	630,542	652,943
61	582,109	573,886	586,924	591,581	587,509	607,135	626,944
62	595,184	578,185	570,678	583,991	588,568	584,177	603,322
63	611,352	591,007	574,970	567,596	580,671	584,568	580,433
64	646,777	606,763	587,146	571,273	563,731	576,498	580,732
65	703,319	641,210	601,943	582,595	566,478	558,618	571,303
66	543,322	696,729	635,751	596,441	577,281	561,050	553,421
67	528,218	537,844	690,209	629,564	590,764	571,179	555,379
68	526,877	521,990	531,985	682,834	622,899	584,410	565,071
69	490,321	520,026	515,573	525,701	674,633	615,389	577,419
70	438,272	483,169	512,750	508,499	518,596	665,499	607,104
71	395,063	431,292	475,767	504,922	500,806	510,863	655,698
72	411,871	387,792	423,577	467,555	496,588	492,182	502,223
73	408,958	403,415	380,351	415,572	458,582	487,021	482,933
74	398,269	400,106	394,967	372,072	406,717	448,970	476,842
75	378,905	388,543	390,814	385,501	363,263	396,976	438,272
76	360,580	368,394	378,656	380,304	375,407	353,696	386,454
77	343,085	349,506	357,814	367,100	369,087	364,242	342,915
78	318,237	331,226	338,316	345,778	354,957	356,752	352,025
79	303,283	305,805	319,358	325,545	333,332	341,754	343,460
80	295,355	289,971	293,318	305,377	312,214	319,364	327,252
81	281,244	280,858	276,571	278,932	291,144	297,652	304,265
82	261,569	265,171	266,116	261,228	264,161	275,694	281,645
83	236,408	245,045	249,473	249,194	245,530	248,408	259,280
84	212,846	219,220	228,883	231,569	232,310	228,736	231,314
85	194,386	195,323	202,900	210,446	213,876	214,145	211,152
86	175,771	176,725	179,149	184,425	192,240	195,523	195,247
87	155,360	157,983	160,080	160,779	166,582	173,368	175,993
88	137,232	137,840	141,345	141,595	143,201	148,227	153,958
89	119,676	119,583	121,637	123,076	124,347	125,549	129,352
90	438,081	450,413	470,405	474,968	487,846	495,244	499,276
