# Supplementary material for: Most degenerative cervical myelopathy remains undiagnosed, particularly amongst the elderly: modelling the prevalence of degenerative cervical myelopathy in the United Kingdom
Source: J Neurol. 2022 Sep 2;270(1):311–9. doi: 10.1007/s00415-022-11349-8 (PMC9813047; doi:10.1007/s00415-022-11349-8)
Supplement: Supplementary file 5 — Supplementary file5 (CSV 1 KB) [file 415_2022_11349_MOESM5_ESM.csv]

Age	2012	2013	2014	2015	2016	2017	2018
0	0	0	0	0	1	0	0
1-4	0	0	0	0	0	0	1
5-9	6	6	0	0	1	1	2
10-14	0	0	0	4	8	4	3
15	0	0	1	5	7	0	0
16	0	0	0	0	0	1	0
17	1	1	0	0	0	0	1
18	0	0	0	0	0	0	0
19	0	0	0	0	0	0	0
20-24	10	9	9	10	5	17	6
25-29	20	26	22	36	42	37	30
30-34	80	83	79	96	77	73	75
35-39	139	152	172	165	179	136	160
40-44	353	357	325	323	331	286	248
45-49	478	485	466	443	486	458	461
50-54	465	487	508	516	636	603	572
55-59	430	457	545	564	576	594	628
60-64	493	486	520	531	557	550	570
65-69	540	545	603	630	642	556	615
70-74	498	516	547	639	589	688	634
75-79	436	469	513	472	550	540	509
80-84	355	366	330	399	371	372	410
85-89	175	184	175	241	178	183	202
90+	50	51	69	77	78	59	60
