# Supplementary material for: Most degenerative cervical myelopathy remains undiagnosed, particularly amongst the elderly: modelling the prevalence of degenerative cervical myelopathy in the United Kingdom
Source: J Neurol. 2022 Sep 2;270(1):311–9. doi: 10.1007/s00415-022-11349-8 (PMC9813047; doi:10.1007/s00415-022-11349-8)
Supplement: Supplementary file 7 — Supplementary file7 (R 7 KB) [file 415_2022_11349_MOESM7_ESM.r]

#This script creates a plot comparing predicted & observed prevalence. It requires the data from Predicted_Prevalence.R and Observed_Prevalence.R, so please run those first.
library(tidyverse)
library(cowplot)
library(gghighlight)

prev %>% 
  mutate(
    Age = dplyr::case_when(
      Age == "0-4" | Age == "5-9" | Age == "10-14" | Age == "15-19" | Age == "20-24" | Age == "25-29" | Age == "30-34" | Age == "35-39" |Age == "40-44" | Age == "45-49" ~ "<50",
      Age == "50-54" | Age == "55-59" ~ "50-59",
      Age == "60-64" | Age == "65-69" ~ "60-69",
      Age == "70-74" | Age == "75-79" ~ "70-79",
      Age == "80-84" | Age == "85-89" | Age == "90+" ~ ">79",
    ),
    Age= factor(
      Age,
      level = c("<50", "50-59", "60-69", "70-79", ">79"
    )
    )
  ) %>%
  group_by(Age, year) %>%
  summarise(prev_mean=mean(prev_pc)) -> prev_binned
#Create bins in the observed prevalence data to match the bins from predicted prevalence

ggplot(prev_binned, aes(Age, prev_mean, year==2012)) +
  geom_col(position="dodge") +
  theme_classic() +
  xlab("Age Group (years)") +
  ylab("Observed DCM Prevalence (%)") +
  ggtitle("Observed DCM Prevalence by Age Group")
#Plot the binned observed prevalence

prev_binned %>% 
  inner_join(Predicted_DCM_Prevalence, by= c("Age")) -> obs_pred
#Join the observed & predicted tables

ggplot(obs_pred) +
  geom_col(aes(reorder(Age, MA), MA/7), color="gray50", fill="gray50") +
  geom_errorbar(mapping=aes(reorder(Age, MA), MA/7, ymin=Lower, ymax=Upper), width=0.2, size=0.5) +
  geom_line(aes(Age, prev_mean, group=year, linetype=year)) +
  theme_classic() +
  xlab("Age Group (years)") +
  ylab("DCM Prevalence (%)") +
  ggtitle("Observed vs Predicted DCM Prevalence by Age Group")
  ggsave("Fig_Obs_Pred.pdf", width=10, height=10, units="in")
  #Plot the predicted & observed prevalences (plot 1)
  
  ggplot(obs_pred) +
    geom_col(aes(reorder(Age, MA), MA/7), fill="gray50", alpha=2/5) +
    geom_errorbar(mapping=aes(reorder(Age, MA), MA/7, ymin=Lower, ymax=Upper), width=0.2, size=1) +
    geom_col(aes(Age, prev_mean, group=year, fill=year), position="dodge", alpha=4/5) +
    scale_fill_grey(start = 0, end = 0.9) +
    theme_classic() +
    xlab("Age Group (years)") +
    ylab("DCM Prevalence (%)") +
    ggtitle("Observed & Predicted DCM Prevalence by Age Group")
  ggsave("Fig_Obs_Pred2.pdf", width=10, height=10, units="in")
  #Plot the predicted & observed prevalences (plot 2)
  
 summary_obs_pred <-  group_by(obs_pred, Age) %>%
    summarise(
      mean_observed = mean(prev_mean, na.rm = TRUE),
      sd_observed = sd(prev_mean, na.rm = TRUE),
      low_predicted = mean(Lower, na.rm = TRUE),
      MA_predicted = mean(MA, na.rm = TRUE),
      high_predicted = mean(Upper, na.rm = TRUE)
    )
  #Generate summary stats comparing observed & predicted
  
 t.test(c( summary_obs_pred$mean_observed), c(summary_obs_pred$MA_predicted), paired = TRUE)
 t.test(c( summary_obs_pred$mean_observed), c(summary_obs_pred$low_predicted), paired = TRUE)
 #t-test comparing observed & predicted
 
 prev_mean_CI %>% 
   mutate(
     Age = dplyr::case_when(
       Age == "0-4" | Age == "5-9" | Age == "10-14" | Age == "15-19" | Age == "20-24" | Age == "25-29" | Age == "30-34" | Age == "35-39" |Age == "40-44" | Age == "45-49" ~ "<50",
       Age == "50-54" | Age == "55-59" ~ "50-59",
       Age == "60-64" | Age == "65-69" ~ "60-69",
       Age == "70-74" | Age == "75-79" ~ "70-79",
       Age == "80-84" | Age == "85-89" | Age == "90+" ~ ">79",
     ),
     Age= factor(
       Age,
       level = c("<50", "50-59", "60-69", "70-79", ">79"
       )
     )
   ) %>%
   group_by(Age) %>%
   summarise(CI_mean=mean(CI), prev_mean=mean(prev_mean)) -> prev_mean_CI_binned
 #Create bins in the mean observed prevalence data with the confidence intervals, to match the bins from predicted prevalence
 
 prev_mean_CI_binned_pc <- mutate(prev_mean_CI_binned, CI_mean=CI_mean/1000, prev_mean=prev_mean/1000)
 #Transform the prev & CI values from /100,000 to %
 
 prev_mean_CI_binned_pc %>% 
   inner_join(Predicted_DCM_Prevalence, by= c("Age")) -> obs_pred_CI
 #Join the observed & predicted tables
 
 select(obs_pred_CI, -4) -> obs_pred_CI
 
 ggplot(obs_pred_CI) +
   geom_col(aes(reorder(Age, MA), MA, fill="predicted")) +
   geom_errorbar(mapping=aes(reorder(Age, MA), MA, ymin=Lower, ymax=Upper), width=0.2, size=1, alpha=2/5) +
   geom_col(aes(Age, prev_mean, fill="observed"), alpha=4/5) +
   geom_errorbar(mapping=aes(Age, prev_mean, ymin=(0), ymax=(prev_mean+CI_mean)), width=0.2, size=1, alpha=4/5) +
   theme_classic() +
   xlab("Age Group (years)") +
   ylab("DCM Prevalence (%)") +
   ggtitle("Observed & Predicted DCM Prevalence by Age Group") +
   # + geom_text(x=">79", y=5.2, label = "*")
   scale_fill_grey(start = 0.2, end = 0.8, name = " ")
 ggsave("Fig_Obs_Pred3.pdf", width=7, height=7, units="in")
 #Plot the predicted & observed prevalences (plot 3)
 
 
 filter(obs_pred_CI, Age == ">79") %>%
 transmute(gap = Lower-(prev_mean+CI_mean)) -> gap_pc
 gap_pc/100 -> gap

 prev_mean%>% 
   mutate(
     Age = dplyr::case_when(
       Age == "0-4" | Age == "5-9" | Age == "10-14" | Age == "15-19" | Age == "20-24" | Age == "25-29" | Age == "30-34" | Age == "35-39" |Age == "40-44" | Age == "45-49" ~ "<50",
       Age == "50-54" | Age == "55-59" ~ "50-59",
       Age == "60-64" | Age == "65-69" ~ "60-69",
       Age == "70-74" | Age == "75-79" ~ "70-79",
       Age == "80-84" | Age == "85-89" | Age == "90+" ~ ">79",
     ),
     Age= factor(
       Age,
       level = c("<50", "50-59", "60-69", "70-79", ">79"
       )
     )
   ) %>%
   group_by(Age) %>%
   summarise(pop_mean=mean(pop_mean)) %>%
   filter(Age == ">79") -> pop_mean_79
 
 pop_mean_79$Age <- NULL
 
pop_mean_79 * gap
#Quantifying the gap between observed & predicted for >79 age group


#CI METHOD 2
prev_CI_2 %>% 
  mutate(
    Age = dplyr::case_when(
      Age == "0-4" | Age == "5-9" | Age == "10-14" | Age == "15-19" | Age == "20-24" | Age == "25-29" | Age == "30-34" | Age == "35-39" |Age == "40-44" | Age == "45-49" ~ "<50",
      Age == "50-54" | Age == "55-59" ~ "50-59",
      Age == "60-64" | Age == "65-69" ~ "60-69",
      Age == "70-74" | Age == "75-79" ~ "70-79",
      Age == "80-84" | Age == "85-89" | Age == "90+" ~ ">79",
    ),
    Age= factor(
      Age,
      level = c("<50", "50-59", "60-69", "70-79", ">79"
      )
    )
  ) %>%
  group_by(Age) %>%
  summarise(prev=mean(prev), upper_CI_prev=mean(upper_CI_prev), lower_CI_prev=mean(lower_CI_prev), pop=sum(pop_sum)) -> prev_CI_2_binned
#Create bins in the mean observed prevalence data with the confidence intervals, to match the bins from predicted prevalence

prev_CI_2_binned %>% 
  inner_join(Predicted_DCM_Prevalence, by= c("Age")) -> obs_pred_CI_2
#Join the observed & predicted tables

ggplot(obs_pred_CI_2) +
  geom_col(aes(reorder(Age, MA), MA, fill="SCC estimate")) +
  geom_errorbar(mapping=aes(reorder(Age, MA), MA, ymin=Lower, ymax=Upper), width=0.2, size=1, alpha=2/5) +
  geom_col(aes(Age, prev, fill="HES estimate"), alpha=4/5) +
  geom_errorbar(mapping=aes(Age, prev, ymin=(lower_CI_prev), ymax=(upper_CI_prev)), width=0.2, size=1, alpha=4/5) +
  theme_classic() +
  xlab("Age Group (years)") +
  ylab("DCM Prevalence (%)") +
  ggtitle("DCM Prevalence by Age Group") +
  # + geom_text(x=">79", y=5.2, label = "*")
  scale_fill_grey(start = 0.2, end = 0.8, name = " ")
ggsave("Fig_Obs_Pred4.pdf", width=7, height=7, units="in")
#Plot observed vs predicted

#2-proportion test
#mutate(obs_pred_CI_2, x1 = (prev/100)*pop) %>%
 # mutate(x2 = (Lower/100)*pop) %>%
  #mutate(n1 = pop)
#prop.test(x = c(157070, 168854), n = c(245466127, 245466127))
