# Supplementary material for: Most degenerative cervical myelopathy remains undiagnosed, particularly amongst the elderly: modelling the prevalence of degenerative cervical myelopathy in the United Kingdom
Source: J Neurol. 2022 Sep 2;270(1):311–9. doi: 10.1007/s00415-022-11349-8 (PMC9813047; doi:10.1007/s00415-022-11349-8)
Supplement: Supplementary file 8 — Supplementary file8 (CSV 9 KB) [file 415_2022_11349_MOESM8_ESM.csv]

Age	2012	2013	2014	2015	2016	2017	2018
0	81.23536172	81.33445966	81.35313621	81.38635967	81.38849843	81.459949	81.59226418
1	80.41988714	80.5166883	80.53105655	80.56560002	80.56569089	80.63983864	80.77125399
2	79.43976101	79.53489633	79.54936172	79.58358427	79.58315839	79.65633528	79.78725982
3	78.45128637	78.54625025	78.5606714	78.59480616	78.59414838	78.66673197	78.79772032
4	77.46083812	77.55544763	77.56941279	77.60332241	77.60238979	77.67452279	77.80534066
5	76.46918475	76.56330762	76.57632535	76.61001203	76.60926014	76.68149006	76.81231979
6	75.47666602	75.57079821	75.58288065	75.61630254	75.61559521	75.68845644	75.81983506
7	74.48299412	74.57783837	74.58965786	74.6228186	74.621803	74.69444995	74.82619234
8	73.48880414	73.58426376	73.59617114	73.62863971	73.62745024	73.69971137	73.83168098
9	72.49440724	72.59004557	72.60203957	72.63416788	72.63267834	72.70494467	72.83670892
10	71.49989128	71.59600162	71.60774312	71.63957812	71.63736989	71.71006405	71.84166814
11	70.50592304	70.60183335	70.6131175	70.64457975	70.64253807	70.71569653	70.8471021
12	69.51232095	69.60721329	69.61804646	69.64955204	69.64857869	69.72166124	69.85229493
13	68.51882955	68.6136499	68.6247675	68.65631668	68.65526225	68.72762197	68.85798257
14	67.52596094	67.62158932	67.6334665	67.66505967	67.66316662	67.73477539	67.86522986
15	66.53424375	66.63078831	66.64333564	66.67493349	66.67233202	66.74347803	66.87363385
16	65.54348601	65.64128365	65.65480154	65.68655994	65.68306653	65.75406895	65.88370144
17	64.55445499	64.65284159	64.66662908	64.69858419	64.69463199	64.76572355	64.89541762
18	63.56728154	63.66572554	63.67985396	63.71222925	63.70820101	63.77964642	63.90997224
19	62.58127526	62.67977829	62.69494584	62.72769916	62.72333682	62.79494777	62.92582528
20	61.59581187	61.69430172	61.7098735	61.74278047	61.73805268	61.80924301	61.94007773
21	60.6105808	60.70891555	60.72438357	60.75801548	60.75292801	60.82435105	60.95449887
22	59.62549672	59.72371506	59.73908114	59.77349741	59.76756212	59.83999146	59.97006702
23	58.64085818	58.7391716	58.75450706	58.78914056	58.78250983	58.85523555	58.98576258
24	57.65657423	57.75477813	57.76974275	57.80496525	57.79758234	57.87046355	58.00095651
25	56.67309201	56.77085551	56.78538867	56.82109043	56.81290069	56.88674155	57.01696901
26	55.6904407	55.78770784	55.80287102	55.83828739	55.82969972	55.90359596	56.03402797
27	54.70880678	54.80487759	54.82040157	54.85589394	54.84733584	54.92102883	55.05202213
28	53.72899961	53.82440742	53.83911089	53.87496539	53.86595929	53.94063277	54.07135468
29	52.74926014	52.84507896	52.85978799	52.89612477	52.8859601	52.96081835	53.09121394
30	51.77048831	51.86622402	51.88179649	51.91857778	51.90764269	51.98197988	52.11242862
31	50.79431309	50.89000356	50.90567359	50.94250223	50.93105093	51.00512127	51.13547829
32	49.81941499	49.91491808	49.9309494	49.96844544	49.95704705	50.03097869	50.16054461
33	48.84532281	48.94073202	48.95743664	48.9961967	48.98537021	49.05937361	49.18779489
34	47.87368069	47.96925977	47.98566283	48.02518293	48.01395334	48.08902252	48.21743743
35	46.90445347	46.99979014	47.01650889	47.05624944	47.04437345	47.12046517	47.24916123
36	45.9359732	46.03137515	46.05022577	46.09004987	46.07832834	46.15423096	46.28266605
37	44.96847375	45.06421086	45.08544455	45.12559279	45.11545986	45.19134485	45.32087511
38	44.00370359	44.09972565	44.12227927	44.16311293	44.15359802	44.22941817	44.3605536
39	43.04339563	43.13925183	43.16238696	43.20318242	43.19365804	43.26944623	43.40111322
40	42.08570664	42.18168378	42.2057642	42.24692544	42.23781574	42.31263428	42.44503726
41	41.13011354	41.22643824	41.25103261	41.29350747	41.28424091	41.35841003	41.4912541
42	40.17809139	40.27434081	40.29922592	40.34249049	40.33306998	40.4070909	40.5405019
43	39.22914837	39.32573221	39.35120806	39.39480925	39.384655	39.4590984	39.59291989
44	38.2836951	38.38075691	38.40645084	38.45036462	38.43992279	38.51615746	38.64962936
45	37.34201134	37.43940205	37.46549041	37.51126793	37.50043284	37.57736872	37.7106127
46	36.40380223	36.50030241	36.52742695	36.57596295	36.56452484	36.64166047	36.77546406
47	35.46871433	35.56467558	35.592376	35.64256022	35.63150036	35.70987828	35.84438344
48	34.53672922	34.63277816	34.66112643	34.71223127	34.7017854	34.78209071	34.91720552
49	33.61033351	33.70507935	33.7338288	33.78480526	33.77539456	33.85709695	33.9930748
50	32.69025573	32.78405001	32.81251907	32.86262676	32.85414655	32.93622107	33.07330823
51	31.77573962	31.86867572	31.89659887	31.94721552	31.93888281	32.02125097	32.15919861
52	30.86670009	30.95817038	30.9849277	31.03668133	31.02914983	31.11203465	31.24981326
53	29.96339357	30.05276003	30.07938694	30.13130426	30.12487266	30.20716497	30.34387123
54	29.0654904	29.1517549	29.17907719	29.23099902	29.22523761	29.30585336	29.44133045
55	28.17367566	28.25814506	28.28513672	28.33708661	28.33060109	28.41006993	28.54418759
56	27.28918707	27.37246034	27.39803977	27.45002528	27.44232488	27.52190559	27.65408083
57	26.41135919	26.49293061	26.51732187	26.56925958	26.55943452	26.64003005	26.77028747
58	25.53898979	25.62014838	25.64200477	25.69393651	25.68203508	25.76500036	25.89319181
59	24.67447435	24.75386965	24.7725365	24.82634455	24.81365894	24.8981048	25.02378016
60	23.81820463	23.89481694	23.91252702	23.96853235	23.95401039	24.03765719	24.16161235
61	22.96923029	23.04480195	23.06148169	23.11733318	23.1010415	23.1840663	23.30661134
62	22.12804264	22.20321045	22.2177918	22.2742974	22.25736012	22.34089094	22.46237803
63	21.29334826	21.36759487	21.38186425	21.43985579	21.4235729	21.50755445	21.62796247
64	20.46409764	20.5385592	20.55286735	20.61196814	20.59590866	20.68055901	20.79946927
65	19.64202923	19.71646368	19.73082684	19.79009534	19.77317108	19.86032054	19.97921914
66	18.82977194	18.90062843	18.91461048	18.97628603	18.96060881	19.04971359	19.16646313
67	18.03131181	18.09506787	18.10651693	18.1702807	18.15871626	18.24754535	18.36090232
68	17.24352497	17.30317198	17.31230687	17.3740705	17.36324164	17.45242484	17.56511045
69	16.46322004	16.52213134	16.52989627	16.58967677	16.5771496	16.66620473	16.77914259
70	15.69781564	15.75288048	15.75909362	15.81844206	15.80273518	15.89080299	16.00315399
71	14.94545423	14.99653379	15.00107674	15.06206092	15.04164883	15.12621328	15.23476407
72	14.20806591	14.2563095	14.25707647	14.31926326	14.29583265	14.3780886	14.47876176
73	13.4857391	13.53369035	13.53145722	13.59262663	13.56650129	13.64743219	13.74283929
74	12.77682658	12.82476262	12.82318143	12.88123286	12.85163466	12.92836645	13.02325812
75	12.08390367	12.13046515	12.12883742	12.18417441	12.15199392	12.2261791	12.31816788
76	11.40627	11.45225298	11.44953908	11.50558168	11.4747031	11.54658348	11.63122043
77	10.74793479	10.79167139	10.78595432	10.8426379	10.8122762	10.88578677	10.96424077
78	10.10937184	10.14758221	10.13691081	10.19392337	10.16504908	10.24301309	10.31861734
79	9.491095696	9.524220728	9.508496177	9.563686451	9.536309054	9.615929131	9.692476891
80	8.897229828	8.927399795	8.907143797	8.957943932	8.927293144	9.005131578	9.082935695
81	8.326436319	8.353502095	8.330109782	8.376672777	8.341808418	8.416137092	8.493747586
82	7.778380274	7.801352179	7.777093671	7.818812406	7.780471867	7.849622234	7.926086072
83	7.257652593	7.275415358	7.2494641	7.28925402	7.247881985	7.311555842	7.383537792
84	6.766611675	6.780869961	6.750895827	6.788120633	6.744726734	6.802448704	6.869670344
85	6.303430979	6.315277338	6.281371633	6.312212035	6.267462118	6.318837248	6.381998106
86	5.86471926	5.874193228	5.835695161	5.862882603	5.816510344	5.864040478	5.924034729
87	5.448794544	5.458512046	5.417649603	5.443347731	5.393741909	5.438372306	5.494671073
88	5.055530559	5.064210425	5.025504562	5.050884869	5.000574968	5.042053244	5.093065396
89	4.688632733	4.695837821	4.658594839	4.685998598	4.637286906	4.673833807	4.718107937
90	4.34838553	4.35620894	4.318742213	4.347666855	4.296189808	4.327060457	4.365458559
91	4.02404741	4.036996028	3.997681449	4.026344092	3.974729433	4.002569921	4.038025436
92	3.716368621	3.73301969	3.695714648	3.722997663	3.674607321	3.700887583	3.732828469
93	3.42764554	3.440155683	3.407599661	3.438654316	3.392577189	3.41575263	3.442625976
94	3.15634865	3.156329636	3.13018545	3.162047924	3.126011027	3.142399422	3.164932713
95	2.900347701	2.888616287	2.864540278	2.891052253	2.864690638	2.882036283	2.90093349
96	2.645024155	2.639734517	2.609309554	2.622072094	2.600567119	2.623965092	2.644039467
97	2.368643313	2.369666039	2.346464309	2.345881034	2.322553288	2.345129485	2.365535932
98	2.037076944	2.038973332	2.02652071	2.031246873	2.004315744	2.02086038	2.035862682
99	1.613410331	1.61606255	1.609897842	1.613902993	1.60097396	1.604235134	1.611435563
100	1	1	1	1	1	1	1
