# Supplementary material for: Most degenerative cervical myelopathy remains undiagnosed, particularly amongst the elderly: modelling the prevalence of degenerative cervical myelopathy in the United Kingdom
Source: J Neurol. 2022 Sep 2;270(1):311–9. doi: 10.1007/s00415-022-11349-8 (PMC9813047; doi:10.1007/s00415-022-11349-8)
Supplement: Supplementary file 9 — Supplementary file9 (CSV 9 KB) [file 415_2022_11349_MOESM9_ESM.csv]

Age	2012	2013	2014	2015	2016	2017	2018
0	77.33084209	77.4842957	77.50976404	77.57723753	77.59245089	77.6486696	77.76873318
1	76.55508633	76.69681186	76.71879618	76.7830812	76.79880406	76.85138669	76.97401458
2	75.57823041	75.71946316	75.74073879	75.80401337	75.81777146	75.86911355	75.99082826
3	74.59130141	74.73238242	74.75366166	74.81677052	74.8298686	74.88029102	75.00113877
4	73.60076795	73.7416931	73.76332326	73.82622261	73.83954016	73.88957676	74.00978461
5	72.60989284	72.75010593	72.77126627	72.83404353	72.84787835	72.89783465	73.01762527
6	71.61804804	71.75819237	71.77876212	71.84180029	71.85508545	71.90517404	72.02497685
7	70.62542345	70.76583296	70.78661376	70.84915728	70.8618166	70.9117426	71.03155655
8	69.63290062	69.7729547	69.79357293	69.85538074	69.86812362	69.91784784	70.03717633
9	68.64031172	68.77997506	68.80002704	68.86151558	68.8741377	68.92337826	69.04230895
10	67.64737614	67.78737404	67.80738819	67.86868317	67.88038541	67.92902926	68.04764863
11	66.65425819	66.79482234	66.81491757	66.87633782	66.88705469	66.93542693	67.05393894
12	65.66189003	65.80270349	65.82241275	65.88391778	65.89428592	65.94262454	66.06134438
13	64.6701316	64.81126894	64.83071299	64.89142181	64.90202092	64.95063358	65.07025114
14	63.67899821	63.82053181	63.83967735	63.89994218	63.91050502	63.95980344	64.07962729
15	62.68953938	62.83083728	62.85017133	62.91048336	62.92119645	62.97139508	63.09060807
16	61.70330023	61.84404571	61.86382203	61.92407427	61.93544761	61.98646254	62.10530136
17	60.72296851	60.86282573	60.88196144	60.9423755	60.95421991	61.00629466	61.12488351
18	59.74997115	59.88936124	59.90709111	59.96745977	59.97902603	60.03193731	60.15029284
19	58.78205103	58.92134344	58.93810857	58.99763848	59.00823536	59.06173064	59.17990134
20	57.81513866	57.95362138	57.97012212	58.02934207	58.03925943	58.0936406	58.2127351
21	56.84784031	56.98522533	57.00213881	57.06233517	57.07165188	57.12704195	57.24722021
22	55.88061194	56.01625896	56.03394274	56.09563027	56.10442249	56.16027607	56.28099058
23	54.91427462	55.04941939	55.06682141	55.12988027	55.13773417	55.19345863	55.3139195
24	53.94772728	54.08372236	54.10135863	54.16512938	54.17177295	54.22766037	54.34781198
25	52.98305013	53.11741174	53.13662764	53.20072347	53.20806212	53.26361061	53.38403257
26	52.02037178	52.15418219	52.17353539	52.23807745	52.24483625	52.30057773	52.42049698
27	51.05685129	51.19220851	51.21133374	51.27610529	51.28068872	51.33698483	51.45698883
28	50.09429778	50.22910422	50.24889635	50.31460715	50.31907492	50.37559222	50.49619529
29	49.13430219	49.2679092	49.28707702	49.35432517	49.35879686	49.41716843	49.53790229
30	48.17648313	48.30963658	48.327337	48.39552712	48.39905955	48.45948303	48.58098196
31	47.2202505	47.35288445	47.36903463	47.4377612	47.44093229	47.50370894	47.62610879
32	46.26433353	46.39640887	46.41380634	46.4834225	46.48744754	46.5500412	46.6720948
33	45.30969785	45.44123475	45.46047615	45.53140098	45.53615677	45.59771194	45.71967676
34	44.35785197	44.48842832	44.5082417	44.58016429	44.58524118	44.64762927	44.76949316
35	43.40843251	43.53820949	43.55907494	43.63151993	43.63688647	43.6999161	43.82197705
36	42.46191844	42.58997289	42.61224767	42.68493438	42.69197117	42.75566341	42.87811234
37	41.51921339	41.64451691	41.66824905	41.74004801	41.74993079	41.81516828	41.93885594
38	40.5800013	40.70532274	40.72954777	40.79950213	40.80853348	40.87502513	41.0010267
39	39.64387701	39.77045923	39.7944657	39.86295597	39.87051554	39.93701613	40.06390055
40	38.7118006	38.83904095	38.8622631	38.93029718	38.93704288	39.00441753	39.13149852
41	37.78244144	37.91061511	37.93421642	38.00318805	38.00915877	38.07767455	38.20360151
42	36.85652429	36.98301241	37.00917502	37.07835355	37.08624301	37.15606531	37.28031821
43	35.93458554	36.05902334	36.08639553	36.15659689	36.16726192	36.23976854	36.36226725
44	35.01631108	35.14072808	35.16772667	35.24094565	35.25226405	35.32743324	35.44790892
45	34.10280554	34.22774097	34.25484908	34.32908967	34.33940078	34.41744697	34.53837926
46	33.19235823	33.31834096	33.34579866	33.41988541	33.42965108	33.51135831	33.63432233
47	32.28359184	32.41133077	32.44026761	32.5166464	32.52784368	32.61105506	32.73443666
48	31.37900434	31.50761957	31.53793407	31.61717125	31.63126928	31.7158211	31.83865008
49	30.47999182	30.60905137	30.64086179	30.72143971	30.73835095	30.82544358	30.94894764
50	29.5849964	29.71490353	29.7501022	29.83349988	29.85302136	29.94087784	30.06544851
51	28.69559243	28.82584862	28.86388676	28.95007014	28.97104468	29.05960233	29.18571943
52	27.81449055	27.94335574	27.98215249	28.0694496	28.09225931	28.18370369	28.31120293
53	26.94191266	27.06744417	27.10584249	27.19344525	27.21721833	27.31254842	27.4412355
54	26.07678179	26.20036764	26.23785717	26.32396948	26.34742253	26.44522059	26.57611625
55	25.21918882	25.34087971	25.37808003	25.46499557	25.48768954	25.58575747	25.71626938
56	24.3714684	24.48856393	24.52596108	24.61529224	24.63867481	24.73555842	24.86513357
57	23.53335502	23.64638297	23.68424141	23.77254237	23.79785036	23.89417618	24.02450424
58	22.70505945	22.8155185	22.85348544	22.93909059	22.96375639	23.06158928	23.19209961
59	21.88785888	21.99751426	22.03360126	22.11657239	22.13893714	22.23831982	22.36791055
60	21.08085434	21.19032978	21.2259034	21.30652385	21.32749909	21.42520299	21.55257602
61	20.28397131	20.39262011	20.42832772	20.50827186	20.52810173	20.62332299	20.74726448
62	19.49784293	19.60646796	19.64048447	19.719287	19.73695557	19.83173929	19.953657
63	18.72018856	18.82887303	18.86390105	18.9422012	18.95849098	19.0528515	19.17306409
64	17.9491232	18.05951435	18.09831389	18.17776376	18.19383162	18.2849421	18.40237627
65	17.1866179	17.29848639	17.3417673	17.42233588	17.43743891	17.52608847	17.64140577
66	16.4368581	16.5454623	16.59022822	16.67431407	16.69079591	16.78113664	16.89403835
67	15.70252615	15.80459565	15.84688202	15.9334638	15.95524351	16.04669647	16.15867466
68	14.97928729	15.07788587	15.11615896	15.20262997	15.22660748	15.3213545	15.43335482
69	14.26877964	14.36674702	14.40170972	14.48627209	14.50770985	14.60663818	14.72008054
70	13.580221	13.67116064	13.7031483	13.78570503	13.80150942	13.90111636	14.01415027
71	12.91206355	12.99185007	13.01821101	13.10171258	13.11217182	13.20777081	13.31696978
72	12.26225867	12.33614912	12.35547024	12.43462006	12.44147768	12.53147201	12.63435146
73	11.62542447	11.69841288	11.71274924	11.78321045	11.78607292	11.87408798	11.97186643
74	11.00066204	11.07199874	11.0872702	11.15336404	11.15171923	11.23442001	11.33006078
75	10.39234326	10.46175799	10.4787761	10.54475964	10.54036535	10.61578572	10.70569921
76	9.800543164	9.867677932	9.883389039	9.949153418	9.947230859	10.01832582	10.10172393
77	9.224745645	9.28808959	9.302426321	9.368151211	9.368558757	9.439106814	9.516508563
78	8.667798293	8.728683161	8.739127206	8.804785985	8.804129019	8.87636407	8.950867427
79	8.130622691	8.18740214	8.194044136	8.259002217	8.25810851	8.330108407	8.404585771
80	7.61343822	7.665566521	7.6724516	7.735815726	7.734030964	7.804287224	7.878278387
81	7.122077588	7.170478172	7.17516628	7.234470017	7.230925661	7.300678263	7.373584841
82	6.65986467	6.702160434	6.702699324	6.75576008	6.750404549	6.817589385	6.886969396
83	6.22409695	6.259676216	6.257854174	6.305972528	6.298445651	6.35893578	6.42339781
84	5.81038617	5.839906529	5.834721283	5.881412663	5.873096356	5.928458779	5.987623715
85	5.421045746	5.446211994	5.438713312	5.482109694	5.471540934	5.521078228	5.576187359
86	5.056307705	5.079458936	5.0690085	5.107203798	5.094001461	5.138778849	5.19118503
87	4.713654491	4.735534523	4.71996603	4.754554689	4.740357125	4.782377406	4.83157492
88	4.393262295	4.414176964	4.396398504	4.430165676	4.413114542	4.451254337	4.497107311
89	4.09701095	4.115855945	4.096251022	4.129490858	4.108855533	4.149147547	4.194496562
90	3.817386239	3.832786604	3.810872082	3.842441916	3.818123482	3.86126634	3.904563889
91	3.545984552	3.561530996	3.539901734	3.568404345	3.544704567	3.581550747	3.622467203
92	3.289140326	3.309447086	3.292805907	3.313096103	3.291425785	3.322303453	3.361868285
93	3.053525595	3.073985858	3.061879973	3.080231912	3.053124978	3.08085597	3.112736789
94	2.829494969	2.830567656	2.830490932	2.855489718	2.833076801	2.850194595	2.876307728
95	2.612384578	2.599117271	2.604869929	2.63099238	2.619087401	2.630963752	2.653733989
96	2.403151475	2.401831496	2.393642138	2.411988419	2.402461506	2.418823113	2.439435652
97	2.185396277	2.186617663	2.177076151	2.183969844	2.175751924	2.194067755	2.210304242
98	1.92291412	1.925912231	1.916602045	1.92084658	1.902006011	1.91601407	1.92647611
99	1.561091145	1.569314509	1.562332518	1.561781253	1.542205709	1.546438556	1.558573955
100	1	1	1	1	1	1	1
