# Supplementary material for: Most degenerative cervical myelopathy remains undiagnosed, particularly amongst the elderly: modelling the prevalence of degenerative cervical myelopathy in the United Kingdom
Source: J Neurol. 2022 Sep 2;270(1):311–9. doi: 10.1007/s00415-022-11349-8 (PMC9813047; doi:10.1007/s00415-022-11349-8)
Supplement: Supplementary file 10 — Supplementary file10 (CSV 0 KB) [file 415_2022_11349_MOESM10_ESM.csv]

year	outpt_attendances
2018	649
2017	856
2016	775
2015	628
2014	602
2013	554
2012	489
