# Supplementary material for: Most degenerative cervical myelopathy remains undiagnosed, particularly amongst the elderly: modelling the prevalence of degenerative cervical myelopathy in the United Kingdom
Source: J Neurol. 2022 Sep 2;270(1):311–9. doi: 10.1007/s00415-022-11349-8 (PMC9813047; doi:10.1007/s00415-022-11349-8)
Supplement: Supplementary file 11 — Supplementary file11 (R 1 KB) [file 415_2022_11349_MOESM11_ESM.r]

#This requires objects from observed_prevalence in order to work.

library(tidyverse)
library(cowplot)
library(gghighlight)

outpt_attendances <- read_csv("outpt.csv", col_types = cols(
  year = col_character(),
  outpt_attendances = col_double()))

group_by(Eng_pop, year) %>%
summarise(total_pop = sum(pop)) -> Eng_pop_nonstratified

group_by(FCE, year) %>%
  summarise(total_FCE = sum(FCEs)) -> FCEs_nonstratified

#group_by(LE_summarised, year) %>%
 # summarise(mean_LE = sum(FCEs)) -> FCEs_nonstratified

inc_with_outpt <- inner_join(FCEs_nonstratified, outpt_attendances) %>%
  mutate(inpt_and_outpt = total_FCE + outpt_attendances) %>%
  inner_join(Eng_pop_nonstratified) %>%
  mutate(inc_total = (inpt_and_outpt / total_pop) * 100000) %>%
  mutate(inc_outpt = (outpt_attendances / total_pop * 100000))
  
summarise(inc_with_outpt, mean_inc_outpt = mean(inc_outpt))
