# Supplementary material for: Most degenerative cervical myelopathy remains undiagnosed, particularly amongst the elderly: modelling the prevalence of degenerative cervical myelopathy in the United Kingdom
Source: J Neurol. 2022 Sep 2;270(1):311–9. doi: 10.1007/s00415-022-11349-8 (PMC9813047; doi:10.1007/s00415-022-11349-8)
Supplement: Supplementary file 12 — Supplementary file12 (R 2 KB) [file 415_2022_11349_MOESM12_ESM.r]

library(tidyverse)
library(cowplot)
#Creating a table with SCC prevalence values (as %)
#Data from Nagata et al. (DOI: 10.1097/BRS.0b013e31825a2619)
SCC_Prev_Stratified <- tribble(
  ~Sex, ~Age, ~SCC_Prevalence_Percentage,
  "M",	"<50",	18.4,
  "M",	"50-59",	19,
  "M",	"60-69",	24.2,
  "M",	"70-79",	30.3,
  "M",	">79",	46.6,
  "F",	"<50",	8,
  "F",	"50-59",	12.8,
  "F",	"60-69",	20.9,
  "F",	"70-79",	22.1,
  "F",	">79",	42.4
)

#Calculating a weighted average of M & F values for each age bin
weights <- c(324, 653) #number of men & women respectively in Nagata
Predicted_SCC_Prevalence <- SCC_Prev_Stratified   %>%
group_by(Age) %>%
summarise(Mean_SCC_prev = weighted.mean(SCC_Prevalence_Percentage, weights, na.rm = TRUE))


#Plotting weighted SCC Prevalence
SCC_Prev_Graph <- ggplot(data=Predicted_SCC_Prevalence, mapping=aes(x=reorder(Age, Mean_SCC_prev), y=Mean_SCC_prev)) +
  geom_col(fill="gray75") +
  xlab("Age Group (years)") +
  ylab("Estimated SCC Prevalence (%)") +
  ggtitle("Estimated SCC Prevalence by Age Group") +
  theme_classic()

#Calculating predicted DCM Prevalence
 Predicted_DCM_Prevalence <- mutate(Predicted_SCC_Prevalence, 
       MA = (2.3/24.2) * Mean_SCC_prev, #DCM/SCC ratio in Smith meta-analysis (DOI: 10.1177/2192568220934496)
       Upper = (2.8/24.4) * Mean_SCC_prev, #DCM/SCC ratio in Nagata
       Lower = (1.1/59) * Mean_SCC_prev #DCM/SCC ratio in Kovalova (DOI: 10.1097/BRS.0000000000001842)
       )

 #Plotting predicted DCM Prevalence
 DCM_Prev_Graph <-ggplot(data=Predicted_DCM_Prevalence, mapping=aes(x=reorder(Age, MA), y=MA)) +
  geom_col(fill="gray75") +
  geom_errorbar(mapping=aes(ymin=Lower, ymax=Upper), width=0.2, size=1) +
  theme_classic() +
  xlab("Age Group (years)") +
  ylab("Estimated DCM Prevalence (%)") +
  ggtitle("Estimated DCM Prevalence by Age Group")

#Creating Figure: Predicted Prevalence
Fig_Predicted_Prevalence <- plot_grid(SCC_Prev_Graph, DCM_Prev_Graph, labels = "AUTO", ncol=1, align='v')

save_plot("Fig_Predicted_Prevalence.pdf", Fig_Predicted_Prevalence, base_height = 10, base_width = 6)

summarise(Predicted_DCM_Prevalence, prev_mean_MA=mean(MA))
summarise(Predicted_DCM_Prevalence, prev_mean_upper=mean(Upper))
summarise(Predicted_DCM_Prevalence, prev_mean_lower=mean(Lower))
